# Supplementary material for: A Genomic Blueprint of Flax Fungal Parasite Fusarium oxysporum f. sp. lini
Source: Int J Mol Sci. 2021 Mar 6;22(5):2665. doi: 10.3390/ijms22052665 (PMC7961770; doi:10.3390/ijms22052665)
Supplement: Supplementary file 1 [file ijms-22-02665-s001.zip]

Archive with 21 entries (17 files):
- ijms-1134917-supplementary/
- ijms-1134917-supplementary/supplemental_info/
- ijms-1134917-supplementary/supplemental_info/SF1.docx
- ijms-1134917-supplementary/supplemental_info/SF2.docx
- ijms-1134917-supplementary/supplemental_info/SF3.docx
- ijms-1134917-supplementary/supplemental_info/SF4.docx
- ijms-1134917-supplementary/supplemental_info/ST1.xlsx
- ijms-1134917-supplementary/supplemental_info/ST2.xlsx
- ijms-1134917-supplementary/supplemental_info/ST3.xlsx
- ijms-1134917-supplementary/supplemental_info/ST4.docx
- ijms-1134917-supplementary/__MACOSX/
- ijms-1134917-supplementary/__MACOSX/._supplemental_info
- ijms-1134917-supplementary/__MACOSX/supplemental_info/
- ijms-1134917-supplementary/__MACOSX/supplemental_info/._SF1.docx
- ijms-1134917-supplementary/__MACOSX/supplemental_info/._SF2.docx
- ijms-1134917-supplementary/__MACOSX/supplemental_info/._SF3.docx
- ijms-1134917-supplementary/__MACOSX/supplemental_info/._SF4.docx
- ijms-1134917-supplementary/__MACOSX/supplemental_info/._ST1.xlsx
- ijms-1134917-supplementary/__MACOSX/supplemental_info/._ST2.xlsx
- ijms-1134917-supplementary/__MACOSX/supplemental_info/._ST3.xlsx
- ijms-1134917-supplementary/__MACOSX/supplemental_info/._ST4.docx
