# Supplementary material for: A Genomic Blueprint of Flax Fungal Parasite Fusarium oxysporum f. sp. lini
Source: Int J Mol Sci. 2021 Mar 6;22(5):2665. doi: 10.3390/ijms22052665 (PMC7961770; doi:10.3390/ijms22052665)
Supplement: Supplementary file 1 [file ijms-22-02665-s001.zip › ijms-1134917-supplementary/supplemental_info/ST1.xlsx]

## Sheet: Housekeeping
Name	Species name and strain	Host	AC # for TUB2	AC # for TEF1	AC # for RPB2	Database
F.solani	Fusarium solani	Solanum tuberosum	MN692929.1	MN689879.1	KJ374825.1	NCBI
F.gram	Fusarium graminearum	Triticum sp.	KM373925.1	KX084061.1	KT855214.1	NCBI
Fo-47	Fusarium oxysporum strain Fo-47	-	JH717899	JH717900	JH717901	ENSEMBL
Foc-FUS2	F. oxysporum f.sp. cepae FUS2	Allium cepa	MRCU01000005.1	MRCU01000006.1	MRCU01000004.1	NCBI
Fol-mn25	F. oxysporum f.sp. lycopersici mn25	Solanum lycopersicum	JH650827	JH650840	JH650845	ENSEMBL
radicis	F. oxysporum f.sp. radicis-lycopersici	Solanum lycopersicum	JH651386	JH651391	JH651387	ENSEMBL
fosc-3a	F. oxysporum NRRL 32931	Homo sapiense	JH717841	JH717844	JH717843	ENSEMBL
melonis	F. oxysporum f.sp. melonis	Cucumis melo	JH659335	JH659339	JH659332	ENSEMBL
Fol-4287	F. oxysporum f.sp. lycopersici 4287	Solanum lycopersicum	MALV01001001.1	LS479646.1	LS479200.1	NCBI
cub-t4	F. oxysporum f.sp. cubense tropical race 4	Musa sp.	JH658279	JH658299	JH658285	ENSEMBL
cub-4	F. oxysporum f.sp. cubense race 4	Musa sp.	KB726998	KB726998	KB726312	ENSEMBL
cub-1	F. oxysporum f.sp. cubense race 1	Musa sp.	KB730051	KB730167	KB730034	ENSEMBL
cub-XJ37	F. oxysporum f.sp. cubense strain XJ37	Musa acuminata	-	KC889026.1	-	NCBI
vasinfectum	F. oxysporum f.sp. vasinfectum	Gossypium sp.	JH657922	JH657919	JH657942	ENSEMBL
conglutinans	F. oxysporum f.sp. conglutinans	Brassica napus	JH658800	JH658801	JH658835	ENSEMBL
raphani	F. oxysporum f.sp. raphani	Raphanus sp.	JH658367	JH658363	JH658371	ENSEMBL
FOLIN	F. oxysporum f.sp. lini isolate FOLIN	Linum usitatissimum	KP964947.1	KP964895.1	KP964851.1	NCBI
pisi-hdv247	F. oxysporum f.sp. pisi hdv-247	Pisum sativum	JH650970	JH650973	JH650971	ENSEMBL
NRRL28930	F. oxysporum f.sp. lini isolate NRRL28930	Linum usitatissimum	-	AF246890.1	-	NCBI
NRRL28919	F. oxysporum f.sp. lini isolate NRRL28919	Linum usitatissimum	-	AF246882.1	-	NCBI
NRRL28921	F. oxysporum f.sp. lini isolate NRRL28921	Linum usitatissimum	-	AF246875.1	-	NCBI
NRRL28920	F. oxysporum f.sp. lini isolate NRRL28920	Linum usitatissimum	-	AF246883.1	-	NCBI
NRRL28924	F. oxysporum f.sp. lini isolate NRRL28924	Linum usitatissimum	-	AF246885.1	-	NCBI
NRRL28929	F. oxysporum f.sp. lini isolate NRRL28929	Linum usitatissimum	-	AF246889.1	-	NCBI
NRRL29084	F. oxysporum f.sp. lini isolate NRRL29084	Linum usitatissimum	-	AF246879.1	-	NCBI
NRRL29094	F. oxysporum f.sp. lini isolate NRRL29094	Linum usitatissimum	-	AF246892.1	-	NCBI
NRRL28925	F. oxysporum f.sp. lini isolate NRRL28925	Linum usitatissimum	-	AF246886.1	-	NCBI
NRRL28926	F. oxysporum f.sp. lini isolate NRRL28926	Linum usitatissimum	-	AF246887.1	-	NCBI
NRRL28922	F. oxysporum f.sp. lini isolate NRRL28922	Linum usitatissimum	-	AF246884.1	-	NCBI
NRRL28928	F. oxysporum f.sp. lini isolate NRRL28928	Linum usitatissimum	-	AF246877.1	-	NCBI
NRRL28923	F. oxysporum f.sp. lini isolate NRRL28923	Linum usitatissimum	-	AF246876.1	-	NCBI
CAV329	F. oxysporum f.sp. lini isolate CAV329	Linum usitatissimum	-	FJ664917.1	-	NCBI

## Sheet: SIX
Name	Species name and strain	Host	AC # for SIX1	AC # for SIX7	AC # for SIX13	Database
Fol-mn25	F. oxysporum f.sp. lycopersici mn25	Solanum lycopersicum	JH650916	JH650906	KI980205	ENSEMBL
Fol-4273	F. oxysporum f.sp. lycopersici FRL4273	Solanum lycopersicum	KM893921.1	KM893940.1	-	NCBI
Fol-RBG576	F. oxysporum f.sp. lycopersici RBG5768	Solanum lycopersicum	KR855716.1	-	-	NCBI
Fol-51	F. oxysporum f.sp. lycopersici BFOL-51	Solanum lycopersicum	-	GQ268954.1	-	NCBI
Fol-905	F. oxysporum f.sp. lycopersici PLM905	Solanum lycopersicum	-	MH764405.1	-	NCBI
Fo_medicag	F. oxysporum f.sp. medicaginis FRL1582	Medicago sp.	KR855719.1	-	-	NCBI
Fo_medicag	F. oxysporum f.sp. medicaginis BRIP5189	Medicago sp.	-	-	KX435035.1	NCBI
Fo_cong	F. oxysporum f.sp. conglutinans FRL1578	Brassica napus	KR855720.1	-	-	NCBI
Fo_lini-10	F. oxysporum f.sp. lini FRL11810	Linum usitatissimum	KM893920.1	KM893928.1	-	NCBI
Fo_lini-11	F. oxysporum f.sp. lini FRL11811	Linum usitatissimum	KM893918.1	KM893929.1	-	NCBI
FOLIN	F. oxysporum f.sp. lini FOLIN	Linum usitatissimum	-	-	KP964998.1	NCBI
Fo_cub-07	F. oxysporum f.sp. cubense RBG3607	Musa sp.	KM893903.1	-	-	NCBI
Fo_cub-81	F. oxysporum f.sp. cubense RBG5181	Musa sp.	KM893911.1	-	-	NCBI
Fo_cub-83	F. oxysporum f.sp. cubense RBG5183	Musa sp.	KM893910.1	-	-	NCBI
cub-44012	F. oxysporum f.sp. cubense BRIP44012	Musa sp.	-	KX435009.1	-	NCBI
cub-62962	F. oxysporum f.sp. cubense BRIP62962	Musa sp.	-	KX435010.1	-	NCBI
cub-6375	F. oxysporum f.sp. cubense RBG6375	Musa sp.	-	KM893927.1	-	NCBI
cub-BRIP40	F. oxysporum f.sp. cubense BRIP40340	Musa sp.	-	-	KX435023.1	NCBI
cub-BRIP62	F. oxysporum f.sp. cubense BRIP62892	Musa sp.	-	-	KX435021.2	NCBI
cub-BRIP63	F. oxysporum f.sp. cubense BRIP62911	Musa sp.	-	-	KX435020.1	NCBI
cub-NRRL36	F. oxysporum f.sp. cubense NRRL36118	Musa sp.	-	-	KX435022.1	NCBI
Fo_canar	F. oxysporum f.sp. canariensis RBG1523	Phoenix canariensis	KR855721.1	-	-	NCBI
Fo_canar2	F. oxysporum f.sp. canariensis RBG2242	Phoenix canariensis	KM893922.1	-	-	NCBI
Fo_canar3	F. oxysporum f.sp. canariensis PLM776A	Phoenix canariensis	MH616612.1	-	-	NCBI
canar-4220	F. oxysporum f.sp. canariensis RBG4220	Phoenix canariensis	-	KM893937.1	-	NCBI
canar-4221	F. oxysporum f.sp. canariensis RBG4221	Phoenix canariensis	-	KM893938.1	-	NCBI
canar-4223	F. oxysporum f.sp. canariensis RBG4223	Phoenix canariensis	-	KM893939.1	-	NCBI
Foc-FUS2	F. oxysporum f.sp. cepae FUS2	Allium cepa	-	KP964968.1	-	NCBI
Fo_sesami	F. oxysporum f.sp. sesami FS08027	Sesamum sp.	-	MN417210.1	-	NCBI
pisi-FOP1	F. oxysporum f.sp. pisi FOP1	Pisum sativum	-	KP964969.1	-	NCBI
pisi-FOP2	F. oxysporum f.sp. pisi FOP2	Pisum sativum	-	-	KP965000.1	NCBI
pisi-FOP5	F. oxysporum f.sp. pisi FOP5	Pisum sativum	-	-	KP964999.1	NCBI
pisi-R2	F. oxysporum f.sp. pisi R2	Pisum sativum	-	-	MT710736.1	NCBI
pisi-F81	F. oxysporum f.sp. pisi F81	Pisum sativum	-	-	MT710735.1	NCBI
pisi-hdv24	F. oxysporum f.sp. pisi hdv-247	Pisum sativum	-	-	JH651053	ENSEMBL
Fo_dianthi	F. oxysporum f.sp. dianthi R207	Dianthus sp.	-	KP964970.1	-	NCBI
narc-7	F. oxysporum f.sp. narcissi FOXN7	Narcissus sp.	-	KP964971.1	-	NCBI
narc-63	F. oxysporum f.sp. narcissi FOXN63	Narcissus sp.	-	MN078961.1	MN078965.1	NCBI
narc-139	F. oxysporum f.sp. narcissi FOXN139	Narcissus sp.	-	KP964972.1	-	NCBI
Fo_zingibe	F. oxysporum f.sp. zingiberi BRIP39299	Zingiber officinale	-	KX435050.1	-	NCBI
Fo_melonis	F. oxysporum f.sp. melonis	Cucumis melo	-	-	JH659511	ENSEMBL
Fo_vasinfe	F. oxysporum f.sp. vasinfectum	Gossypium sp.	-	-	JH658133	ENSEMBL
Fo_fragari	F. oxysporum f.sp. fragariae BRIP53860	Fragaria sp.	-	-	KX435029.1	NCBI
Fo_niveum	F. oxysporum f.sp. niveum NTDP36955	Citrullus lanatus	-	-	KX435044.1	NCBI
