# Supplementary material for: A Genomic Blueprint of Flax Fungal Parasite Fusarium oxysporum f. sp. lini
Source: Int J Mol Sci. 2021 Mar 6;22(5):2665. doi: 10.3390/ijms22052665 (PMC7961770; doi:10.3390/ijms22052665)
Supplement: Supplementary file 1 [file ijms-22-02665-s001.zip › ijms-1134917-supplementary/supplemental_info/ST2.xlsx]

## Sheet: EF1alpha
Name	Species name and strain	Latin Host	Host	ID
F.solani	Fusarium solani	Solanum tuberosum	potato	MN689879.1
F.gram	Fusarium graminearum	Triticum sp.	wheat	KX084061.1
Fo-47	Fusarium oxysporum strain Fo-47	-	biocontrol agent	JH717900
Foc-FUS2	F. oxysporum f.sp. cepae FUS2	Allium cepa	onion	MRCU01000006.1
Fol-mn25	F. oxysporum f.sp. lycopersici mn25	Solanum lycopersicum	tomato	JH650840
radicis	F. oxysporum f.sp. radicis-lycopersici	Solanum lycopersicum	multiple	JH651391
fosc-3a	F. oxysporum NRRL 32931	Homo sapiens	clinical isolate	JH717844
melonis	F. oxysporum f.sp. melonis	Cucumis melo	melon	JH659339
Fol-4287	F. oxysporum f.sp. lycopersici 4287	Solanum lycopersicum	tomato	LS479646.1
cub-t4	F. oxysporum f.sp. cubense tropical race 4	Musa sp.	banana	JH658299
cub-4	F. oxysporum f.sp. cubense race 4	Musa sp.	banana	KB726998
cub-1	F. oxysporum f.sp. cubense race 1	Musa sp.	banana	KB730167
cub-XJ37	F. oxysporum f.sp. cubense strain XJ37	Musa acuminata	banana	KC889026.1
vasinfectum	F. oxysporum f.sp. vasinfectum	Gossypium sp.	cotton	JH657919
conglutinans	F. oxysporum f.sp. conglutinans	Brassica napus	cabbage	JH658801
raphani	F. oxysporum f.sp. raphani	Raphanus sp.	radish	JH658363
pisi-hdv247	F. oxysporum f.sp. pisi hdv-247	Pisum sativum	pea	JH650973
NRRL28930	F. oxysporum f.sp. lini isolate NRRL28930	Linum usitatissimum	flax	AF246890.1
NRRL28919	F. oxysporum f.sp. lini isolate NRRL28919	Linum usitatissimum	flax	AF246882.1
NRRL28921	F. oxysporum f.sp. lini isolate NRRL28921	Linum usitatissimum	flax	AF246875.1
NRRL28920	F. oxysporum f.sp. lini isolate NRRL28920	Linum usitatissimum	flax	AF246883.1
NRRL28924	F. oxysporum f.sp. lini isolate NRRL28924	Linum usitatissimum	flax	AF246885.1
NRRL28929	F. oxysporum f.sp. lini isolate NRRL28929	Linum usitatissimum	flax	AF246889.1
NRRL29084	F. oxysporum f.sp. lini isolate NRRL29084	Linum usitatissimum	flax	AF246879.1
NRRL29094	F. oxysporum f.sp. lini isolate NRRL29094	Linum usitatissimum	flax	AF246892.1
NRRL28925	F. oxysporum f.sp. lini isolate NRRL28925	Linum usitatissimum	flax	AF246886.1
NRRL28926	F. oxysporum f.sp. lini isolate NRRL28926	Linum usitatissimum	flax	AF246887.1
NRRL28922	F. oxysporum f.sp. lini isolate NRRL28922	Linum usitatissimum	flax	AF246884.1
NRRL28928	F. oxysporum f.sp. lini isolate NRRL28928	Linum usitatissimum	flax	AF246877.1
NRRL28923	F. oxysporum f.sp. lini isolate NRRL28923	Linum usitatissimum	flax	AF246876.1
CAV329	F. oxysporum f.sp. lini isolate CAV329	Linum usitatissimum	flax	FJ664917.1
F282	F. oxysporum f.sp. lini isolate	Linum usitatissimum	flax	F282
F324	F. oxysporum f.sp. lini isolate	Linum usitatissimum	flax	F324
MI39	F. oxysporum f.sp. lini isolate	Linum usitatissimum	flax	MI39
F329	F. oxysporum f.sp. lini isolate	Linum usitatissimum	flax	F329
F287	F. oxysporum f.sp. lini isolate	Linum usitatissimum	flax	F287
F.vert	F.verticillioides	Zea mays	maize	Fvert
