# Supplementary material for: A Genomic Blueprint of Flax Fungal Parasite Fusarium oxysporum f. sp. lini
Source: Int J Mol Sci. 2021 Mar 6;22(5):2665. doi: 10.3390/ijms22052665 (PMC7961770; doi:10.3390/ijms22052665)
Supplement: Supplementary file 1 [file ijms-22-02665-s001.zip › ijms-1134917-supplementary/supplemental_info/ST3.xlsx]

## Sheet: Sheet1
Chromosome	Feature	Start	End	Strand	Phase	Annotation
MI39-1	gene	15647	16601	-	.	MI39_328
MI39-1	stop_codon	15647	15649	-	0	transcript_id "MI39_328.t1"; gene_id "MI39_328";
MI39-1	transcript	15647	16601	-	.	MI39_328.t1
MI39-1	CDS	16453	16601	-	0	transcript_id "MI39_328.t1"; gene_id "MI39_328";
MI39-1	start_codon	16599	16601	-	0	transcript_id "MI39_328.t1"; gene_id "MI39_328";
MI39-1	gene	20815	22355	-	.	MI39_329
MI39-1	stop_codon	20815	20817	-	0	transcript_id "MI39_329.t1"; gene_id "MI39_329";
MI39-1	transcript	20815	22355	-	.	MI39_329.t1
MI39-1	CDS	20891	22355	-	0	transcript_id "MI39_329.t1"; gene_id "MI39_329";
MI39-1	start_codon	22353	22355	-	0	transcript_id "MI39_329.t1"; gene_id "MI39_329";
MI39-1	CDS	122847	124607	+	0	transcript_id "MI39_6246.t1"; gene_id "MI39_6246";
MI39-1	gene	122847	124610	+	.	MI39_6246
MI39-1	start_codon	122847	122849	+	0	transcript_id "MI39_6246.t1"; gene_id "MI39_6246";
MI39-1	transcript	122847	124610	+	.	MI39_6246.t1
MI39-1	stop_codon	124608	124610	+	0	transcript_id "MI39_6246.t1"; gene_id "MI39_6246";
MI39-1	CDS	125868	126134	+	0	transcript_id "MI39_6247.t1"; gene_id "MI39_6247";
MI39-1	gene	125868	128177	+	.	MI39_6247
MI39-1	start_codon	125868	125870	+	0	transcript_id "MI39_6247.t1"; gene_id "MI39_6247";
MI39-1	transcript	125868	128177	+	.	MI39_6247.t1
MI39-1	stop_codon	128175	128177	+	0	transcript_id "MI39_6247.t1"; gene_id "MI39_6247";
MI39-1	CDS	128467	129448	+	0	transcript_id "MI39_6248.t1"; gene_id "MI39_6248";
MI39-1	gene	128467	129448	+	.	MI39_6248
MI39-1	start_codon	128467	128469	+	0	transcript_id "MI39_6248.t1"; gene_id "MI39_6248";
MI39-1	transcript	128467	129448	+	.	MI39_6248.t1
MI39-1	CDS	162177	162838	+	2	transcript_id "MI39_12993.t1"; gene_id "MI39_12993";
MI39-1	gene	162177	162841	+	.	MI39_12993
MI39-1	transcript	162177	162841	+	.	MI39_12993.t1
MI39-1	stop_codon	162839	162841	+	0	transcript_id "MI39_12993.t1"; gene_id "MI39_12993";
MI39-1	CDS	167464	168099	+	0	transcript_id "MI39_12994.t1"; gene_id "MI39_12994";
MI39-1	gene	167464	168102	+	.	MI39_12994
MI39-1	start_codon	167464	167466	+	0	transcript_id "MI39_12994.t1"; gene_id "MI39_12994";
MI39-1	transcript	167464	168102	+	.	MI39_12994.t1
MI39-1	stop_codon	168100	168102	+	0	transcript_id "MI39_12994.t1"; gene_id "MI39_12994";
MI39-1	gene	172158	173064	-	.	MI39_12995
MI39-1	gene	172158	173121	-	.	MI39_13888
MI39-1	stop_codon	172158	172160	-	0	transcript_id "MI39_12995.t1"; gene_id "MI39_12995";
MI39-1	stop_codon	172158	172160	-	0	transcript_id "MI39_13888.t1"; gene_id "MI39_13888";
MI39-1	transcript	172158	173064	-	.	MI39_12995.t1
MI39-1	transcript	172158	173121	-	.	MI39_13888.t1
MI39-1	CDS	173044	173064	-	0	transcript_id "MI39_12995.t1"; gene_id "MI39_12995";
MI39-1	CDS	173044	173121	-	0	transcript_id "MI39_13888.t1"; gene_id "MI39_13888";
MI39-1	start_codon	173062	173064	-	0	transcript_id "MI39_12995.t1"; gene_id "MI39_12995";
MI39-1	start_codon	173119	173121	-	0	transcript_id "MI39_13888.t1"; gene_id "MI39_13888";
MI39-1	gene	368942	369906	-	.	MI39_2647
MI39-1	stop_codon	368942	368944	-	0	transcript_id "MI39_2647.t1"; gene_id "MI39_2647";
MI39-1	transcript	368942	369906	-	.	MI39_2647.t1
MI39-1	CDS	369699	369906	-	0	transcript_id "MI39_2647.t1"; gene_id "MI39_2647";
MI39-1	start_codon	369904	369906	-	0	transcript_id "MI39_2647.t1"; gene_id "MI39_2647";
MI39-1	CDS	370646	370790	+	0	transcript_id "MI39_2648.t1"; gene_id "MI39_2648";
MI39-1	gene	370646	371541	+	.	MI39_2648
MI39-1	start_codon	370646	370648	+	0	transcript_id "MI39_2648.t1"; gene_id "MI39_2648";
MI39-1	transcript	370646	371541	+	.	MI39_2648.t1
MI39-1	stop_codon	371539	371541	+	0	transcript_id "MI39_2648.t1"; gene_id "MI39_2648";
MI39-1	gene	371821	374120	-	.	MI39_2649
MI39-1	stop_codon	371821	371823	-	0	transcript_id "MI39_2649.t1"; gene_id "MI39_2649";
MI39-1	transcript	371821	374120	-	.	MI39_2649.t1
MI39-1	CDS	373540	374120	-	0	transcript_id "MI39_2649.t1"; gene_id "MI39_2649";
MI39-1	start_codon	374118	374120	-	0	transcript_id "MI39_2649.t1"; gene_id "MI39_2649";
MI39-1	gene	374898	376613	-	.	MI39_2650
MI39-1	stop_codon	374898	374900	-	0	transcript_id "MI39_2650.t1"; gene_id "MI39_2650";
MI39-1	transcript	374898	376613	-	.	MI39_2650.t1
MI39-1	CDS	376485	376613	-	0	transcript_id "MI39_2650.t1"; gene_id "MI39_2650";
MI39-1	start_codon	376611	376613	-	0	transcript_id "MI39_2650.t1"; gene_id "MI39_2650";
MI39-1	CDS	377107	377602	+	0	transcript_id "MI39_2651.t1"; gene_id "MI39_2651";
MI39-1	gene	377107	378265	+	.	MI39_2651
MI39-1	start_codon	377107	377109	+	0	transcript_id "MI39_2651.t1"; gene_id "MI39_2651";
MI39-1	transcript	377107	378265	+	.	MI39_2651.t1
MI39-1	stop_codon	378263	378265	+	0	transcript_id "MI39_2651.t1"; gene_id "MI39_2651";
MI39-1	gene	378487	379293	-	.	MI39_2652
MI39-1	stop_codon	378487	378489	-	0	transcript_id "MI39_2652.t1"; gene_id "MI39_2652";
MI39-1	transcript	378487	379293	-	.	MI39_2652.t1
MI39-1	CDS	378490	379293	-	0	transcript_id "MI39_2652.t1"; gene_id "MI39_2652";
MI39-1	start_codon	379291	379293	-	0	transcript_id "MI39_2652.t1"; gene_id "MI39_2652";
MI39-1	CDS	396772	398468	-	2	transcript_id "MI39_11795.t1"; gene_id "MI39_11795";
MI39-1	gene	396772	398794	-	.	MI39_11795
MI39-1	transcript	396772	398794	-	.	MI39_11795.t1
MI39-1	CDS	398527	398794	-	0	transcript_id "MI39_11795.t1"; gene_id "MI39_11795";
MI39-1	start_codon	398792	398794	-	0	transcript_id "MI39_11795.t1"; gene_id "MI39_11795";
MI39-1	CDS	400016	400141	+	0	transcript_id "MI39_11796.t1"; gene_id "MI39_11796";
MI39-1	gene	400016	400706	+	.	MI39_11796
MI39-1	start_codon	400016	400018	+	0	transcript_id "MI39_11796.t1"; gene_id "MI39_11796";
MI39-1	transcript	400016	400706	+	.	MI39_11796.t1
MI39-1	stop_codon	400704	400706	+	0	transcript_id "MI39_11796.t1"; gene_id "MI39_11796";
MI39-1	gene	401669	402778	-	.	MI39_11797
MI39-1	stop_codon	401669	401671	-	0	transcript_id "MI39_11797.t1"; gene_id "MI39_11797";
MI39-1	transcript	401669	402778	-	.	MI39_11797.t1
MI39-1	CDS	401672	402778	-	0	transcript_id "MI39_11797.t1"; gene_id "MI39_11797";
MI39-1	start_codon	402776	402778	-	0	transcript_id "MI39_11797.t1"; gene_id "MI39_11797";
MI39-1	CDS	403467	403625	+	0	transcript_id "MI39_11798.t1"; gene_id "MI39_11798";
MI39-1	gene	403467	405307	+	.	MI39_11798
MI39-1	start_codon	403467	403469	+	0	transcript_id "MI39_11798.t1"; gene_id "MI39_11798";
MI39-1	transcript	403467	405307	+	.	MI39_11798.t1
MI39-1	stop_codon	405305	405307	+	0	transcript_id "MI39_11798.t1"; gene_id "MI39_11798";
MI39-1	CDS	483785	484063	+	0	transcript_id "MI39_4570.t1"; gene_id "MI39_4570";
MI39-1	gene	483785	487861	+	.	MI39_4570
MI39-1	start_codon	483785	483787	+	0	transcript_id "MI39_4570.t1"; gene_id "MI39_4570";
MI39-1	transcript	483785	487861	+	.	MI39_4570.t1
MI39-1	stop_codon	487859	487861	+	0	transcript_id "MI39_4570.t1"; gene_id "MI39_4570";
MI39-1	gene	488336	490055	-	.	MI39_4571
MI39-1	stop_codon	488336	488338	-	0	transcript_id "MI39_4571.t1"; gene_id "MI39_4571";
MI39-1	transcript	488336	490055	-	.	MI39_4571.t1
MI39-1	CDS	489754	490055	-	0	transcript_id "MI39_4571.t1"; gene_id "MI39_4571";
MI39-1	start_codon	490053	490055	-	0	transcript_id "MI39_4571.t1"; gene_id "MI39_4571";
MI39-1	gene	491986	494492	-	.	MI39_4572
MI39-1	stop_codon	491986	491988	-	0	transcript_id "MI39_4572.t1"; gene_id "MI39_4572";
MI39-1	transcript	491986	494492	-	.	MI39_4572.t1
MI39-1	CDS	493072	494492	-	0	transcript_id "MI39_4572.t1"; gene_id "MI39_4572";
MI39-1	start_codon	494490	494492	-	0	transcript_id "MI39_4572.t1"; gene_id "MI39_4572";
MI39-1	CDS	532241	532687	+	0	transcript_id "MI39_2398.t1"; gene_id "MI39_2398";
MI39-1	gene	532241	532811	+	.	MI39_2398
MI39-1	start_codon	532241	532243	+	0	transcript_id "MI39_2398.t1"; gene_id "MI39_2398";
MI39-1	transcript	532241	532811	+	.	MI39_2398.t1
MI39-1	stop_codon	532809	532811	+	0	transcript_id "MI39_2398.t1"; gene_id "MI39_2398";
MI39-1	CDS	535838	536572	+	0	transcript_id "MI39_2399.t1"; gene_id "MI39_2399";
MI39-1	gene	535838	536575	+	.	MI39_2399
MI39-1	start_codon	535838	535840	+	0	transcript_id "MI39_2399.t1"; gene_id "MI39_2399";
MI39-1	transcript	535838	536575	+	.	MI39_2399.t1
MI39-1	stop_codon	536573	536575	+	0	transcript_id "MI39_2399.t1"; gene_id "MI39_2399";
MI39-1	gene	537077	539020	-	.	MI39_2400
MI39-1	stop_codon	537077	537079	-	0	transcript_id "MI39_2400.t1"; gene_id "MI39_2400";
MI39-1	transcript	537077	539020	-	.	MI39_2400.t1
MI39-1	CDS	538842	539020	-	0	transcript_id "MI39_2400.t1"; gene_id "MI39_2400";
MI39-1	start_codon	539018	539020	-	0	transcript_id "MI39_2400.t1"; gene_id "MI39_2400";
MI39-1	CDS	541068	541979	+	0	transcript_id "MI39_2401.t1"; gene_id "MI39_2401";
MI39-1	gene	541068	543224	+	.	MI39_2401
MI39-1	start_codon	541068	541070	+	0	transcript_id "MI39_2401.t1"; gene_id "MI39_2401";
MI39-1	transcript	541068	543224	+	.	MI39_2401.t1
MI39-1	stop_codon	543222	543224	+	0	transcript_id "MI39_2401.t1"; gene_id "MI39_2401";
MI39-1	gene	543236	544005	-	.	MI39_13466
MI39-1	gene	543236	544020	-	.	MI39_2402
MI39-1	stop_codon	543236	543238	-	0	transcript_id "MI39_2402.t1"; gene_id "MI39_2402";
MI39-1	stop_codon	543236	543238	-	0	transcript_id "MI39_13466.t1"; gene_id "MI39_13466";
MI39-1	transcript	543236	544005	-	.	MI39_13466.t1
MI39-1	transcript	543236	544020	-	.	MI39_2402.t1
MI39-1	CDS	543944	544005	-	0	transcript_id "MI39_13466.t1"; gene_id "MI39_13466";
MI39-1	CDS	543944	544020	-	0	transcript_id "MI39_2402.t1"; gene_id "MI39_2402";
MI39-1	CDS	553364	554554	+	0	transcript_id "MI39_9502.t1"; gene_id "MI39_9502";
MI39-1	gene	553364	554951	+	.	MI39_9502
MI39-1	start_codon	553364	553366	+	0	transcript_id "MI39_9502.t1"; gene_id "MI39_9502";
MI39-1	transcript	553364	554951	+	.	MI39_9502.t1
MI39-1	stop_codon	554949	554951	+	0	transcript_id "MI39_9502.t1"; gene_id "MI39_9502";
MI39-1	gene	555297	557149	-	.	MI39_9503
MI39-1	stop_codon	555297	555299	-	0	transcript_id "MI39_9503.t1"; gene_id "MI39_9503";
MI39-1	transcript	555297	557149	-	.	MI39_9503.t1
MI39-1	CDS	556848	557149	-	0	transcript_id "MI39_9503.t1"; gene_id "MI39_9503";
MI39-1	start_codon	557147	557149	-	0	transcript_id "MI39_9503.t1"; gene_id "MI39_9503";
MI39-1	gene	557649	559346	-	.	MI39_9504
MI39-1	stop_codon	557649	557651	-	0	transcript_id "MI39_9504.t1"; gene_id "MI39_9504";
MI39-1	transcript	557649	559346	-	.	MI39_9504.t1
MI39-1	CDS	557652	559346	-	0	transcript_id "MI39_9504.t1"; gene_id "MI39_9504";
MI39-1	start_codon	559344	559346	-	0	transcript_id "MI39_9504.t1"; gene_id "MI39_9504";
MI39-1	gene	561512	563739	-	.	MI39_9505
MI39-1	stop_codon	561512	561514	-	0	transcript_id "MI39_9505.t1"; gene_id "MI39_9505";
MI39-1	transcript	561512	563739	-	.	MI39_9505.t1
MI39-1	CDS	563536	563739	-	0	transcript_id "MI39_9505.t1"; gene_id "MI39_9505";
MI39-1	start_codon	563737	563739	-	0	transcript_id "MI39_9505.t1"; gene_id "MI39_9505";
MI39-1	CDS	564924	565579	+	0	transcript_id "MI39_5609.t1"; gene_id "MI39_5609";
MI39-1	gene	564924	566786	+	.	MI39_5609
MI39-1	start_codon	564924	564926	+	0	transcript_id "MI39_5609.t1"; gene_id "MI39_5609";
MI39-1	transcript	564924	566786	+	.	MI39_5609.t1
MI39-1	stop_codon	566784	566786	+	0	transcript_id "MI39_5609.t1"; gene_id "MI39_5609";
MI39-1	gene	567476	568861	-	.	MI39_5610
MI39-1	stop_codon	567476	567478	-	0	transcript_id "MI39_5610.t1"; gene_id "MI39_5610";
MI39-1	transcript	567476	568861	-	.	MI39_5610.t1
MI39-1	CDS	567479	568861	-	0	transcript_id "MI39_5610.t1"; gene_id "MI39_5610";
MI39-1	start_codon	568859	568861	-	0	transcript_id "MI39_5610.t1"; gene_id "MI39_5610";
MI39-1	CDS	569024	570076	+	0	transcript_id "MI39_5611.t1"; gene_id "MI39_5611";
MI39-1	gene	569024	570079	+	.	MI39_5611
MI39-1	start_codon	569024	569026	+	0	transcript_id "MI39_5611.t1"; gene_id "MI39_5611";
MI39-1	transcript	569024	570079	+	.	MI39_5611.t1
MI39-1	stop_codon	570077	570079	+	0	transcript_id "MI39_5611.t1"; gene_id "MI39_5611";
MI39-1	CDS	586429	586478	+	0	transcript_id "MI39_7256.t1"; gene_id "MI39_7256";
MI39-1	gene	586429	587405	+	.	MI39_7256
MI39-1	start_codon	586429	586431	+	0	transcript_id "MI39_7256.t1"; gene_id "MI39_7256";
MI39-1	transcript	586429	587405	+	.	MI39_7256.t1
MI39-1	stop_codon	587403	587405	+	0	transcript_id "MI39_7256.t1"; gene_id "MI39_7256";
MI39-1	CDS	589376	589383	+	0	transcript_id "MI39_7257.t1"; gene_id "MI39_7257";
MI39-1	gene	589376	592105	+	.	MI39_7257
MI39-1	start_codon	589376	589378	+	0	transcript_id "MI39_7257.t1"; gene_id "MI39_7257";
MI39-1	transcript	589376	592105	+	.	MI39_7257.t1
MI39-1	stop_codon	592103	592105	+	0	transcript_id "MI39_7257.t1"; gene_id "MI39_7257";
MI39-1	gene	592293	593294	-	.	MI39_7258
MI39-1	stop_codon	592293	592295	-	0	transcript_id "MI39_7258.t1"; gene_id "MI39_7258";
MI39-1	transcript	592293	593294	-	.	MI39_7258.t1
MI39-1	CDS	592296	593294	-	0	transcript_id "MI39_7258.t1"; gene_id "MI39_7258";
MI39-1	start_codon	593292	593294	-	0	transcript_id "MI39_7258.t1"; gene_id "MI39_7258";
MI39-1	gene	594086	594871	-	.	MI39_7259
MI39-1	stop_codon	594086	594088	-	0	transcript_id "MI39_7259.t1"; gene_id "MI39_7259";
MI39-1	transcript	594086	594871	-	.	MI39_7259.t1
MI39-1	CDS	594089	594871	-	0	transcript_id "MI39_7259.t1"; gene_id "MI39_7259";
MI39-1	start_codon	594869	594871	-	0	transcript_id "MI39_7259.t1"; gene_id "MI39_7259";
MI39-1	CDS	596135	596253	+	0	transcript_id "MI39_7260.t1"; gene_id "MI39_7260";
MI39-1	gene	596135	597102	+	.	MI39_7260
MI39-1	start_codon	596135	596137	+	0	transcript_id "MI39_7260.t1"; gene_id "MI39_7260";
MI39-1	transcript	596135	597102	+	.	MI39_7260.t1
MI39-1	CDS	596758	597102	+	0	transcript_id "MI39_7260.t1"; gene_id "MI39_7260";
MI39-1	CDS	619016	620338	+	0	transcript_id "MI39_11887.t1"; gene_id "MI39_11887";
MI39-1	gene	619016	620341	+	.	MI39_11887
MI39-1	start_codon	619016	619018	+	0	transcript_id "MI39_11887.t1"; gene_id "MI39_11887";
MI39-1	transcript	619016	620341	+	.	MI39_11887.t1
MI39-1	stop_codon	620339	620341	+	0	transcript_id "MI39_11887.t1"; gene_id "MI39_11887";
MI39-1	CDS	620486	621067	+	0	transcript_id "MI39_11888.t1"; gene_id "MI39_11888";
MI39-1	gene	620486	621171	+	.	MI39_11888
MI39-1	start_codon	620486	620488	+	0	transcript_id "MI39_11888.t1"; gene_id "MI39_11888";
MI39-1	transcript	620486	621171	+	.	MI39_11888.t1
MI39-1	stop_codon	621169	621171	+	0	transcript_id "MI39_11888.t1"; gene_id "MI39_11888";
MI39-1	CDS	621257	621607	+	0	transcript_id "MI39_11889.t1"; gene_id "MI39_11889";
MI39-1	gene	621257	622705	+	.	MI39_11889
MI39-1	start_codon	621257	621259	+	0	transcript_id "MI39_11889.t1"; gene_id "MI39_11889";
MI39-1	transcript	621257	622705	+	.	MI39_11889.t1
MI39-1	stop_codon	622703	622705	+	0	transcript_id "MI39_11889.t1"; gene_id "MI39_11889";
MI39-1	gene	623091	624819	-	.	MI39_11890
MI39-1	stop_codon	623091	623093	-	0	transcript_id "MI39_11890.t1"; gene_id "MI39_11890";
MI39-1	transcript	623091	624819	-	.	MI39_11890.t1
MI39-1	CDS	624635	624819	-	0	transcript_id "MI39_11890.t1"; gene_id "MI39_11890";
MI39-1	start_codon	624817	624819	-	0	transcript_id "MI39_11890.t1"; gene_id "MI39_11890";
MI39-1	CDS	625299	625986	+	0	transcript_id "MI39_11891.t1"; gene_id "MI39_11891";
MI39-1	gene	625299	625986	+	.	MI39_11891
MI39-1	start_codon	625299	625301	+	0	transcript_id "MI39_11891.t1"; gene_id "MI39_11891";
MI39-1	transcript	625299	625986	+	.	MI39_11891.t1
MI39-1	CDS	627809	627973	+	2	transcript_id "MI39_10262.t1"; gene_id "MI39_10262";
MI39-1	gene	627809	628384	+	.	MI39_10262
MI39-1	transcript	627809	628384	+	.	MI39_10262.t1
MI39-1	stop_codon	628382	628384	+	0	transcript_id "MI39_10262.t1"; gene_id "MI39_10262";
MI39-1	gene	628558	629438	-	.	MI39_10263
MI39-1	stop_codon	628558	628560	-	0	transcript_id "MI39_10263.t1"; gene_id "MI39_10263";
MI39-1	transcript	628558	629438	-	.	MI39_10263.t1
MI39-1	CDS	629288	629438	-	0	transcript_id "MI39_10263.t1"; gene_id "MI39_10263";
MI39-1	start_codon	629436	629438	-	0	transcript_id "MI39_10263.t1"; gene_id "MI39_10263";
MI39-1	CDS	630325	630514	+	0	transcript_id "MI39_10264.t1"; gene_id "MI39_10264";
MI39-1	gene	630325	631462	+	.	MI39_10264
MI39-1	start_codon	630325	630327	+	0	transcript_id "MI39_10264.t1"; gene_id "MI39_10264";
MI39-1	transcript	630325	631462	+	.	MI39_10264.t1
MI39-1	stop_codon	631460	631462	+	0	transcript_id "MI39_10264.t1"; gene_id "MI39_10264";
MI39-1	CDS	631718	631832	+	0	transcript_id "MI39_10265.t1"; gene_id "MI39_10265";
MI39-1	gene	631718	632213	+	.	MI39_10265
MI39-1	start_codon	631718	631720	+	0	transcript_id "MI39_10265.t1"; gene_id "MI39_10265";
MI39-1	transcript	631718	632213	+	.	MI39_10265.t1
MI39-1	stop_codon	632211	632213	+	0	transcript_id "MI39_10265.t1"; gene_id "MI39_10265";
MI39-1	gene	632805	638127	-	.	MI39_10266
MI39-1	stop_codon	632805	632807	-	0	transcript_id "MI39_10266.t1"; gene_id "MI39_10266";
MI39-1	transcript	632805	638127	-	.	MI39_10266.t1
MI39-1	CDS	637965	638127	-	0	transcript_id "MI39_10266.t1"; gene_id "MI39_10266";
MI39-1	start_codon	638125	638127	-	0	transcript_id "MI39_10266.t1"; gene_id "MI39_10266";
MI39-1	CDS	642272	642583	+	0	transcript_id "MI39_10267.t1"; gene_id "MI39_10267";
MI39-1	gene	642272	642978	+	.	MI39_10267
MI39-1	start_codon	642272	642274	+	0	transcript_id "MI39_10267.t1"; gene_id "MI39_10267";
MI39-1	transcript	642272	642978	+	.	MI39_10267.t1
MI39-1	stop_codon	642976	642978	+	0	transcript_id "MI39_10267.t1"; gene_id "MI39_10267";
MI39-1	gene	652576	653493	-	.	MI39_7625
MI39-1	intron	652576	653101	-	.	transcript_id "MI39_7625.t1"; gene_id "MI39_7625";
MI39-1	transcript	652576	653493	-	.	MI39_7625.t1
MI39-1	CDS	653102	653493	-	0	transcript_id "MI39_7625.t1"; gene_id "MI39_7625";
MI39-1	start_codon	653491	653493	-	0	transcript_id "MI39_7625.t1"; gene_id "MI39_7625";
MI39-1	gene	653896	654550	-	.	MI39_7626
MI39-1	stop_codon	653896	653898	-	0	transcript_id "MI39_7626.t1"; gene_id "MI39_7626";
MI39-1	transcript	653896	654550	-	.	MI39_7626.t1
MI39-1	CDS	654365	654550	-	0	transcript_id "MI39_7626.t1"; gene_id "MI39_7626";
MI39-1	start_codon	654548	654550	-	0	transcript_id "MI39_7626.t1"; gene_id "MI39_7626";
MI39-1	CDS	655104	655124	+	0	transcript_id "MI39_7627.t1"; gene_id "MI39_7627";
MI39-1	gene	655104	656190	+	.	MI39_7627
MI39-1	start_codon	655104	655106	+	0	transcript_id "MI39_7627.t1"; gene_id "MI39_7627";
MI39-1	transcript	655104	656190	+	.	MI39_7627.t1
MI39-1	stop_codon	656188	656190	+	0	transcript_id "MI39_7627.t1"; gene_id "MI39_7627";
MI39-1	CDS	657561	658604	+	0	transcript_id "MI39_7628.t1"; gene_id "MI39_7628";
MI39-1	gene	657561	658607	+	.	MI39_7628
MI39-1	start_codon	657561	657563	+	0	transcript_id "MI39_7628.t1"; gene_id "MI39_7628";
MI39-1	transcript	657561	658607	+	.	MI39_7628.t1
MI39-1	stop_codon	658605	658607	+	0	transcript_id "MI39_7628.t1"; gene_id "MI39_7628";
MI39-1	gene	658723	659966	-	.	MI39_7629
MI39-1	stop_codon	658723	658725	-	0	transcript_id "MI39_7629.t1"; gene_id "MI39_7629";
MI39-1	transcript	658723	659966	-	.	MI39_7629.t1
MI39-1	CDS	659478	659966	-	0	transcript_id "MI39_7629.t1"; gene_id "MI39_7629";
MI39-1	start_codon	659964	659966	-	0	transcript_id "MI39_7629.t1"; gene_id "MI39_7629";
MI39-1	gene	660710	663028	-	.	MI39_7630
MI39-1	stop_codon	660710	660712	-	0	transcript_id "MI39_7630.t1"; gene_id "MI39_7630";
MI39-1	transcript	660710	663028	-	.	MI39_7630.t1
MI39-1	CDS	663013	663028	-	0	transcript_id "MI39_7630.t1"; gene_id "MI39_7630";
MI39-1	start_codon	663026	663028	-	0	transcript_id "MI39_7630.t1"; gene_id "MI39_7630";
MI39-1	gene	679629	680458	-	.	MI39_6479
MI39-1	stop_codon	679629	679631	-	0	transcript_id "MI39_6479.t1"; gene_id "MI39_6479";
MI39-1	transcript	679629	680458	-	.	MI39_6479.t1
MI39-1	CDS	680239	680458	-	0	transcript_id "MI39_6479.t1"; gene_id "MI39_6479";
MI39-1	start_codon	680456	680458	-	0	transcript_id "MI39_6479.t1"; gene_id "MI39_6479";
MI39-1	CDS	682305	682551	+	0	transcript_id "MI39_6480.t1"; gene_id "MI39_6480";
MI39-1	gene	682305	683427	+	.	MI39_6480
MI39-1	start_codon	682305	682307	+	0	transcript_id "MI39_6480.t1"; gene_id "MI39_6480";
MI39-1	transcript	682305	683427	+	.	MI39_6480.t1
MI39-1	stop_codon	683425	683427	+	0	transcript_id "MI39_6480.t1"; gene_id "MI39_6480";
MI39-1	gene	684096	685224	-	.	MI39_6481
MI39-1	stop_codon	684096	684098	-	0	transcript_id "MI39_6481.t1"; gene_id "MI39_6481";
MI39-1	transcript	684096	685224	-	.	MI39_6481.t1
MI39-1	CDS	685190	685224	-	0	transcript_id "MI39_6481.t1"; gene_id "MI39_6481";
MI39-1	start_codon	685222	685224	-	0	transcript_id "MI39_6481.t1"; gene_id "MI39_6481";
MI39-1	CDS	690825	691095	+	0	transcript_id "MI39_11580.t1"; gene_id "MI39_11580";
MI39-1	gene	690825	691878	+	.	MI39_11580
MI39-1	start_codon	690825	690827	+	0	transcript_id "MI39_11580.t1"; gene_id "MI39_11580";
MI39-1	transcript	690825	691878	+	.	MI39_11580.t1
MI39-1	stop_codon	691876	691878	+	0	transcript_id "MI39_11580.t1"; gene_id "MI39_11580";
MI39-1	gene	693226	693753	-	.	MI39_11581
MI39-1	stop_codon	693226	693228	-	0	transcript_id "MI39_11581.t1"; gene_id "MI39_11581";
MI39-1	transcript	693226	693753	-	.	MI39_11581.t1
MI39-1	CDS	693684	693753	-	0	transcript_id "MI39_11581.t1"; gene_id "MI39_11581";
MI39-1	start_codon	693751	693753	-	0	transcript_id "MI39_11581.t1"; gene_id "MI39_11581";
MI39-1	gene	694405	695132	-	.	MI39_9028
MI39-1	stop_codon	694405	694407	-	0	transcript_id "MI39_9028.t1"; gene_id "MI39_9028";
MI39-1	transcript	694405	695132	-	.	MI39_9028.t1
MI39-1	CDS	695010	695132	-	0	transcript_id "MI39_9028.t1"; gene_id "MI39_9028";
MI39-1	start_codon	695130	695132	-	0	transcript_id "MI39_9028.t1"; gene_id "MI39_9028";
MI39-1	CDS	698860	698879	+	0	transcript_id "MI39_9029.t1"; gene_id "MI39_9029";
MI39-1	gene	698860	699576	+	.	MI39_9029
MI39-1	start_codon	698860	698862	+	0	transcript_id "MI39_9029.t1"; gene_id "MI39_9029";
MI39-1	transcript	698860	699576	+	.	MI39_9029.t1
MI39-1	stop_codon	699574	699576	+	0	transcript_id "MI39_9029.t1"; gene_id "MI39_9029";
MI39-1	CDS	700094	700177	+	0	transcript_id "MI39_9030.t1"; gene_id "MI39_9030";
MI39-1	gene	700094	701350	+	.	MI39_9030
MI39-1	start_codon	700094	700096	+	0	transcript_id "MI39_9030.t1"; gene_id "MI39_9030";
MI39-1	transcript	700094	701350	+	.	MI39_9030.t1
MI39-1	stop_codon	701348	701350	+	0	transcript_id "MI39_9030.t1"; gene_id "MI39_9030";
MI39-1	CDS	702246	702621	+	0	transcript_id "MI39_9031.t1"; gene_id "MI39_9031";
MI39-1	CDS	702246	702621	+	0	transcript_id "MI39_10525.t1"; gene_id "MI39_10525";
MI39-1	gene	702246	704573	+	.	MI39_9031
MI39-1	gene	702246	704814	+	.	MI39_10525
MI39-1	start_codon	702246	702248	+	0	transcript_id "MI39_9031.t1"; gene_id "MI39_9031";
MI39-1	start_codon	702246	702248	+	0	transcript_id "MI39_10525.t1"; gene_id "MI39_10525";
MI39-1	transcript	702246	704573	+	.	MI39_9031.t1
MI39-1	transcript	702246	704814	+	.	MI39_10525.t1
MI39-1	CDS	704555	704573	+	2	transcript_id "MI39_9031.t1"; gene_id "MI39_9031";
MI39-1	stop_codon	704812	704814	+	0	transcript_id "MI39_10525.t1"; gene_id "MI39_10525";
MI39-1	CDS	706063	706178	+	0	transcript_id "MI39_10526.t1"; gene_id "MI39_10526";
MI39-1	gene	706063	707048	+	.	MI39_10526
MI39-1	start_codon	706063	706065	+	0	transcript_id "MI39_10526.t1"; gene_id "MI39_10526";
MI39-1	transcript	706063	707048	+	.	MI39_10526.t1
MI39-1	stop_codon	707046	707048	+	0	transcript_id "MI39_10526.t1"; gene_id "MI39_10526";
MI39-1	gene	707241	708058	-	.	MI39_10527
MI39-1	stop_codon	707241	707243	-	0	transcript_id "MI39_10527.t1"; gene_id "MI39_10527";
MI39-1	transcript	707241	708058	-	.	MI39_10527.t1
MI39-1	CDS	707645	708058	-	0	transcript_id "MI39_10527.t1"; gene_id "MI39_10527";
MI39-1	start_codon	708056	708058	-	0	transcript_id "MI39_10527.t1"; gene_id "MI39_10527";
MI39-1	gene	709298	709561	-	.	MI39_10528
MI39-1	stop_codon	709298	709300	-	0	transcript_id "MI39_10528.t1"; gene_id "MI39_10528";
MI39-1	transcript	709298	709561	-	.	MI39_10528.t1
MI39-1	CDS	709301	709561	-	0	transcript_id "MI39_10528.t1"; gene_id "MI39_10528";
MI39-1	start_codon	709559	709561	-	0	transcript_id "MI39_10528.t1"; gene_id "MI39_10528";
MI39-1	CDS	709560	710009	-	1	transcript_id "MI39_9169.t1"; gene_id "MI39_9169";
MI39-1	gene	709560	711267	-	.	MI39_9169
MI39-1	transcript	709560	711267	-	.	MI39_9169.t1
MI39-1	CDS	711034	711267	-	0	transcript_id "MI39_9169.t1"; gene_id "MI39_9169";
MI39-1	start_codon	711265	711267	-	0	transcript_id "MI39_9169.t1"; gene_id "MI39_9169";
MI39-1	CDS	712627	712785	+	0	transcript_id "MI39_5552.t1"; gene_id "MI39_5552";
MI39-1	gene	712627	713867	+	.	MI39_5552
MI39-1	start_codon	712627	712629	+	0	transcript_id "MI39_5552.t1"; gene_id "MI39_5552";
MI39-1	transcript	712627	713867	+	.	MI39_5552.t1
MI39-1	CDS	713352	713571	+	0	transcript_id "MI39_14216.t1"; gene_id "MI39_14216";
MI39-1	gene	713352	713867	+	.	MI39_14216
MI39-1	transcript	713352	713867	+	.	MI39_14216.t1
MI39-1	stop_codon	713865	713867	+	0	transcript_id "MI39_5552.t1"; gene_id "MI39_5552";
MI39-1	stop_codon	713865	713867	+	0	transcript_id "MI39_14216.t1"; gene_id "MI39_14216";
MI39-1	gene	714160	716346	-	.	MI39_9170
MI39-1	gene	714160	716641	-	.	MI39_5553
MI39-1	stop_codon	714160	714162	-	0	transcript_id "MI39_5553.t1"; gene_id "MI39_5553";
MI39-1	stop_codon	714160	714162	-	0	transcript_id "MI39_9170.t1"; gene_id "MI39_9170";
MI39-1	transcript	714160	716346	-	.	MI39_9170.t1
MI39-1	transcript	714160	716641	-	.	MI39_5553.t1
MI39-1	CDS	716218	716346	-	0	transcript_id "MI39_9170.t1"; gene_id "MI39_9170";
MI39-1	start_codon	716344	716346	-	0	transcript_id "MI39_9170.t1"; gene_id "MI39_9170";
MI39-1	CDS	716591	716641	-	0	transcript_id "MI39_5553.t1"; gene_id "MI39_5553";
MI39-1	start_codon	716639	716641	-	0	transcript_id "MI39_5553.t1"; gene_id "MI39_5553";
MI39-1	CDS	716942	717769	+	0	transcript_id "MI39_5554.t1"; gene_id "MI39_5554";
MI39-1	gene	716942	717772	+	.	MI39_5554
MI39-1	start_codon	716942	716944	+	0	transcript_id "MI39_5554.t1"; gene_id "MI39_5554";
MI39-1	transcript	716942	717772	+	.	MI39_5554.t1
MI39-1	stop_codon	717770	717772	+	0	transcript_id "MI39_5554.t1"; gene_id "MI39_5554";
MI39-1	gene	718348	721346	-	.	MI39_9171
MI39-1	gene	718348	721688	-	.	MI39_5555
MI39-1	stop_codon	718348	718350	-	0	transcript_id "MI39_5555.t1"; gene_id "MI39_5555";
MI39-1	stop_codon	718348	718350	-	0	transcript_id "MI39_9171.t1"; gene_id "MI39_9171";
MI39-1	transcript	718348	721346	-	.	MI39_9171.t1
MI39-1	transcript	718348	721688	-	.	MI39_5555.t1
MI39-1	CDS	718585	721346	-	0	transcript_id "MI39_9171.t1"; gene_id "MI39_9171";
MI39-1	CDS	718585	721688	-	0	transcript_id "MI39_5555.t1"; gene_id "MI39_5555";
MI39-1	CDS	720600	721688	-	0	transcript_id "MI39_6730.t1"; gene_id "MI39_6730";
MI39-1	gene	720600	721688	-	.	MI39_6730
MI39-1	transcript	720600	721688	-	.	MI39_6730.t1
MI39-1	CDS	721542	721688	-	0	transcript_id "MI39_4130.t1"; gene_id "MI39_4130";
MI39-1	gene	721542	721688	-	.	MI39_4130
MI39-1	transcript	721542	721688	-	.	MI39_4130.t1
MI39-1	start_codon	721686	721688	-	0	transcript_id "MI39_4130.t1"; gene_id "MI39_4130";
MI39-1	start_codon	721686	721688	-	0	transcript_id "MI39_5555.t1"; gene_id "MI39_5555";
MI39-1	start_codon	721686	721688	-	0	transcript_id "MI39_6730.t1"; gene_id "MI39_6730";
MI39-1	CDS	722445	722733	+	0	transcript_id "MI39_5556.t1"; gene_id "MI39_5556";
MI39-1	CDS	722445	722733	+	0	transcript_id "MI39_4131.t1"; gene_id "MI39_4131";
MI39-1	gene	722445	722763	+	.	MI39_5556
MI39-1	gene	722445	722814	+	.	MI39_4131
MI39-1	start_codon	722445	722447	+	0	transcript_id "MI39_4131.t1"; gene_id "MI39_4131";
MI39-1	start_codon	722445	722447	+	0	transcript_id "MI39_5556.t1"; gene_id "MI39_5556";
MI39-1	transcript	722445	722763	+	.	MI39_5556.t1
MI39-1	transcript	722445	722814	+	.	MI39_4131.t1
MI39-1	intron	722734	722763	+	.	transcript_id "MI39_5556.t1"; gene_id "MI39_5556";
MI39-1	stop_codon	722812	722814	+	0	transcript_id "MI39_4131.t1"; gene_id "MI39_4131";
MI39-1	gene	723098	724573	-	.	MI39_4132
MI39-1	stop_codon	723098	723100	-	0	transcript_id "MI39_4132.t1"; gene_id "MI39_4132";
MI39-1	transcript	723098	724573	-	.	MI39_4132.t1
MI39-1	CDS	723101	724573	-	0	transcript_id "MI39_4132.t1"; gene_id "MI39_4132";
MI39-1	start_codon	724571	724573	-	0	transcript_id "MI39_4132.t1"; gene_id "MI39_4132";
MI39-1	CDS	725599	726393	+	0	transcript_id "MI39_4133.t1"; gene_id "MI39_4133";
MI39-1	gene	725599	726396	+	.	MI39_4133
MI39-1	start_codon	725599	725601	+	0	transcript_id "MI39_4133.t1"; gene_id "MI39_4133";
MI39-1	transcript	725599	726396	+	.	MI39_4133.t1
MI39-1	stop_codon	726394	726396	+	0	transcript_id "MI39_4133.t1"; gene_id "MI39_4133";
MI39-1	gene	726514	727426	-	.	MI39_4134
MI39-1	stop_codon	726514	726516	-	0	transcript_id "MI39_4134.t1"; gene_id "MI39_4134";
MI39-1	transcript	726514	727426	-	.	MI39_4134.t1
MI39-1	gene	727274	727426	-	.	MI39_3722
MI39-1	intron	727274	727300	-	.	transcript_id "MI39_3722.t1"; gene_id "MI39_3722";
MI39-1	transcript	727274	727426	-	.	MI39_3722.t1
MI39-1	CDS	727301	727426	-	0	transcript_id "MI39_3722.t1"; gene_id "MI39_3722";
MI39-1	CDS	727301	727426	-	0	transcript_id "MI39_4134.t1"; gene_id "MI39_4134";
MI39-1	start_codon	727424	727426	-	0	transcript_id "MI39_3722.t1"; gene_id "MI39_3722";
MI39-1	start_codon	727424	727426	-	0	transcript_id "MI39_4134.t1"; gene_id "MI39_4134";
MI39-1	gene	728204	729423	-	.	MI39_3723
MI39-1	stop_codon	728204	728206	-	0	transcript_id "MI39_3723.t1"; gene_id "MI39_3723";
MI39-1	transcript	728204	729423	-	.	MI39_3723.t1
MI39-1	CDS	729313	729423	-	0	transcript_id "MI39_3723.t1"; gene_id "MI39_3723";
MI39-1	start_codon	729421	729423	-	0	transcript_id "MI39_3723.t1"; gene_id "MI39_3723";
MI39-1	gene	729761	730935	-	.	MI39_6731
MI39-1	gene	729761	731325	-	.	MI39_3724
MI39-1	stop_codon	729761	729763	-	0	transcript_id "MI39_3724.t1"; gene_id "MI39_3724";
MI39-1	stop_codon	729761	729763	-	0	transcript_id "MI39_6731.t1"; gene_id "MI39_6731";
MI39-1	transcript	729761	730935	-	.	MI39_6731.t1
MI39-1	transcript	729761	731325	-	.	MI39_3724.t1
MI39-1	CDS	730690	730935	-	0	transcript_id "MI39_6731.t1"; gene_id "MI39_6731";
MI39-1	CDS	730690	731325	-	0	transcript_id "MI39_3724.t1"; gene_id "MI39_3724";
MI39-1	start_codon	730933	730935	-	0	transcript_id "MI39_6731.t1"; gene_id "MI39_6731";
MI39-1	start_codon	731323	731325	-	0	transcript_id "MI39_3724.t1"; gene_id "MI39_3724";
MI39-1	gene	732217	737100	-	.	MI39_3725
MI39-1	stop_codon	732217	732219	-	0	transcript_id "MI39_3725.t1"; gene_id "MI39_3725";
MI39-1	transcript	732217	737100	-	.	MI39_3725.t1
MI39-1	CDS	737077	737100	-	0	transcript_id "MI39_3725.t1"; gene_id "MI39_3725";
MI39-1	start_codon	737098	737100	-	0	transcript_id "MI39_3725.t1"; gene_id "MI39_3725";
MI39-1	gene	742237	745281	-	.	MI39_7732
MI39-1	stop_codon	742237	742239	-	0	transcript_id "MI39_7732.t1"; gene_id "MI39_7732";
MI39-1	transcript	742237	745281	-	.	MI39_7732.t1
MI39-1	CDS	742240	745281	-	0	transcript_id "MI39_7732.t1"; gene_id "MI39_7732";
MI39-1	start_codon	745279	745281	-	0	transcript_id "MI39_7732.t1"; gene_id "MI39_7732";
MI39-1	CDS	746241	750221	+	0	transcript_id "MI39_13991.t1"; gene_id "MI39_13991";
MI39-1	CDS	746241	751733	+	0	transcript_id "MI39_7733.t1"; gene_id "MI39_7733";
MI39-1	gene	746241	750221	+	.	MI39_13991
MI39-1	gene	746241	751736	+	.	MI39_7733
MI39-1	start_codon	746241	746243	+	0	transcript_id "MI39_7733.t1"; gene_id "MI39_7733";
MI39-1	start_codon	746241	746243	+	0	transcript_id "MI39_13991.t1"; gene_id "MI39_13991";
MI39-1	transcript	746241	750221	+	.	MI39_13991.t1
MI39-1	transcript	746241	751736	+	.	MI39_7733.t1
MI39-1	CDS	750697	751733	+	2	transcript_id "MI39_9539.t1"; gene_id "MI39_9539";
MI39-1	gene	750697	751736	+	.	MI39_9539
MI39-1	transcript	750697	751736	+	.	MI39_9539.t1
MI39-1	stop_codon	751734	751736	+	0	transcript_id "MI39_7733.t1"; gene_id "MI39_7733";
MI39-1	stop_codon	751734	751736	+	0	transcript_id "MI39_9539.t1"; gene_id "MI39_9539";
MI39-1	CDS	753536	756550	+	0	transcript_id "MI39_7734.t1"; gene_id "MI39_7734";
MI39-1	CDS	753536	756700	+	0	transcript_id "MI39_957.t1"; gene_id "MI39_957";
MI39-1	gene	753536	756634	+	.	MI39_7734
MI39-1	gene	753536	756703	+	.	MI39_957
MI39-1	start_codon	753536	753538	+	0	transcript_id "MI39_957.t1"; gene_id "MI39_957";
MI39-1	start_codon	753536	753538	+	0	transcript_id "MI39_7734.t1"; gene_id "MI39_7734";
MI39-1	transcript	753536	756634	+	.	MI39_7734.t1
MI39-1	transcript	753536	756703	+	.	MI39_957.t1
MI39-1	CDS	754654	756700	+	1	transcript_id "MI39_11753.t1"; gene_id "MI39_11753";
MI39-1	gene	754654	756703	+	.	MI39_11753
MI39-1	transcript	754654	756703	+	.	MI39_11753.t1
MI39-1	intron	756551	756634	+	.	transcript_id "MI39_7734.t1"; gene_id "MI39_7734";
MI39-1	stop_codon	756701	756703	+	0	transcript_id "MI39_957.t1"; gene_id "MI39_957";
MI39-1	stop_codon	756701	756703	+	0	transcript_id "MI39_11753.t1"; gene_id "MI39_11753";
MI39-1	gene	757318	758586	-	.	MI39_958
MI39-1	stop_codon	757318	757320	-	0	transcript_id "MI39_958.t1"; gene_id "MI39_958";
MI39-1	transcript	757318	758586	-	.	MI39_958.t1
MI39-1	CDS	758552	758586	-	0	transcript_id "MI39_958.t1"; gene_id "MI39_958";
MI39-1	start_codon	758584	758586	-	0	transcript_id "MI39_958.t1"; gene_id "MI39_958";
MI39-1	CDS	759563	760528	+	0	transcript_id "MI39_959.t1"; gene_id "MI39_959";
MI39-1	gene	759563	760818	+	.	MI39_959
MI39-1	start_codon	759563	759565	+	0	transcript_id "MI39_959.t1"; gene_id "MI39_959";
MI39-1	transcript	759563	760818	+	.	MI39_959.t1
MI39-1	stop_codon	760816	760818	+	0	transcript_id "MI39_959.t1"; gene_id "MI39_959";
MI39-1	CDS	770953	771380	+	0	transcript_id "MI39_13831.t1"; gene_id "MI39_13831";
MI39-1	gene	770953	774972	+	.	MI39_13831
MI39-1	transcript	770953	774972	+	.	MI39_13831.t1
MI39-1	CDS	771067	771380	+	0	transcript_id "MI39_11249.t1"; gene_id "MI39_11249";
MI39-1	gene	771067	774972	+	.	MI39_11249
MI39-1	start_codon	771067	771069	+	0	transcript_id "MI39_11249.t1"; gene_id "MI39_11249";
MI39-1	transcript	771067	774972	+	.	MI39_11249.t1
MI39-1	CDS	772862	774969	+	2	transcript_id "MI39_12375.t1"; gene_id "MI39_12375";
MI39-1	gene	772862	774972	+	.	MI39_12375
MI39-1	transcript	772862	774972	+	.	MI39_12375.t1
MI39-1	CDS	774437	774969	+	2	transcript_id "MI39_8748.t1"; gene_id "MI39_8748";
MI39-1	gene	774437	774972	+	.	MI39_8748
MI39-1	transcript	774437	774972	+	.	MI39_8748.t1
MI39-1	stop_codon	774970	774972	+	0	transcript_id "MI39_8748.t1"; gene_id "MI39_8748";
MI39-1	stop_codon	774970	774972	+	0	transcript_id "MI39_11249.t1"; gene_id "MI39_11249";
MI39-1	stop_codon	774970	774972	+	0	transcript_id "MI39_12375.t1"; gene_id "MI39_12375";
MI39-1	stop_codon	774970	774972	+	0	transcript_id "MI39_13831.t1"; gene_id "MI39_13831";
MI39-1	gene	775814	777332	-	.	MI39_8749
MI39-1	stop_codon	775814	775816	-	0	transcript_id "MI39_8749.t1"; gene_id "MI39_8749";
MI39-1	transcript	775814	777332	-	.	MI39_8749.t1
MI39-1	CDS	777155	777332	-	0	transcript_id "MI39_8749.t1"; gene_id "MI39_8749";
MI39-1	start_codon	777330	777332	-	0	transcript_id "MI39_8749.t1"; gene_id "MI39_8749";
MI39-1	CDS	777852	778162	+	0	transcript_id "MI39_8750.t1"; gene_id "MI39_8750";
MI39-1	gene	777852	778728	+	.	MI39_8750
MI39-1	start_codon	777852	777854	+	0	transcript_id "MI39_8750.t1"; gene_id "MI39_8750";
MI39-1	transcript	777852	778728	+	.	MI39_8750.t1
MI39-1	stop_codon	778726	778728	+	0	transcript_id "MI39_8750.t1"; gene_id "MI39_8750";
MI39-1	gene	779421	782305	-	.	MI39_13832
MI39-1	gene	779421	782357	-	.	MI39_12376
MI39-1	gene	779421	782519	-	.	MI39_8751
MI39-1	stop_codon	779421	779423	-	0	transcript_id "MI39_8751.t1"; gene_id "MI39_8751";
MI39-1	stop_codon	779421	779423	-	0	transcript_id "MI39_12376.t1"; gene_id "MI39_12376";
MI39-1	stop_codon	779421	779423	-	0	transcript_id "MI39_13832.t1"; gene_id "MI39_13832";
MI39-1	transcript	779421	782305	-	.	MI39_13832.t1
MI39-1	transcript	779421	782357	-	.	MI39_12376.t1
MI39-1	transcript	779421	782519	-	.	MI39_8751.t1
MI39-1	CDS	779424	782357	-	0	transcript_id "MI39_12376.t1"; gene_id "MI39_12376";
MI39-1	intron	782178	782305	-	.	transcript_id "MI39_13832.t1"; gene_id "MI39_13832";
MI39-1	start_codon	782355	782357	-	0	transcript_id "MI39_12376.t1"; gene_id "MI39_12376";
MI39-1	CDS	782410	782519	-	0	transcript_id "MI39_8751.t1"; gene_id "MI39_8751";
MI39-1	start_codon	782517	782519	-	0	transcript_id "MI39_8751.t1"; gene_id "MI39_8751";
MI39-1	gene	784599	786868	-	.	MI39_8752
MI39-1	stop_codon	784599	784601	-	0	transcript_id "MI39_8752.t1"; gene_id "MI39_8752";
MI39-1	transcript	784599	786868	-	.	MI39_8752.t1
MI39-1	CDS	786811	786868	-	0	transcript_id "MI39_8752.t1"; gene_id "MI39_8752";
MI39-1	start_codon	786866	786868	-	0	transcript_id "MI39_8752.t1"; gene_id "MI39_8752";
MI39-1	CDS	799156	800800	+	1	transcript_id "MI39_9656.t1"; gene_id "MI39_9656";
MI39-1	gene	799156	800803	+	.	MI39_9656
MI39-1	transcript	799156	800803	+	.	MI39_9656.t1
MI39-1	stop_codon	800801	800803	+	0	transcript_id "MI39_9656.t1"; gene_id "MI39_9656";
MI39-1	CDS	803846	808408	+	0	transcript_id "MI39_9657.t1"; gene_id "MI39_9657";
MI39-1	gene	803846	808674	+	.	MI39_9657
MI39-1	start_codon	803846	803848	+	0	transcript_id "MI39_9657.t1"; gene_id "MI39_9657";
MI39-1	transcript	803846	808674	+	.	MI39_9657.t1
MI39-1	stop_codon	808672	808674	+	0	transcript_id "MI39_9657.t1"; gene_id "MI39_9657";
MI39-1	CDS	811233	811269	+	0	transcript_id "MI39_3104.t1"; gene_id "MI39_3104";
MI39-1	gene	811233	812359	+	.	MI39_3104
MI39-1	start_codon	811233	811235	+	0	transcript_id "MI39_3104.t1"; gene_id "MI39_3104";
MI39-1	transcript	811233	812359	+	.	MI39_3104.t1
MI39-1	stop_codon	812357	812359	+	0	transcript_id "MI39_3104.t1"; gene_id "MI39_3104";
MI39-1	gene	812707	813576	-	.	MI39_9658
MI39-1	gene	812707	813899	-	.	MI39_3105
MI39-1	stop_codon	812707	812709	-	0	transcript_id "MI39_3105.t1"; gene_id "MI39_3105";
MI39-1	stop_codon	812707	812709	-	0	transcript_id "MI39_9658.t1"; gene_id "MI39_9658";
MI39-1	transcript	812707	813576	-	.	MI39_9658.t1
MI39-1	transcript	812707	813899	-	.	MI39_3105.t1
MI39-1	CDS	812710	813576	-	0	transcript_id "MI39_9658.t1"; gene_id "MI39_9658";
MI39-1	start_codon	813574	813576	-	0	transcript_id "MI39_9658.t1"; gene_id "MI39_9658";
MI39-1	CDS	813707	813899	-	0	transcript_id "MI39_3105.t1"; gene_id "MI39_3105";
MI39-1	start_codon	813897	813899	-	0	transcript_id "MI39_3105.t1"; gene_id "MI39_3105";
MI39-1	gene	815449	820506	-	.	MI39_3106
MI39-1	stop_codon	815449	815451	-	0	transcript_id "MI39_3106.t1"; gene_id "MI39_3106";
MI39-1	transcript	815449	820506	-	.	MI39_3106.t1
MI39-1	CDS	820498	820506	-	0	transcript_id "MI39_3106.t1"; gene_id "MI39_3106";
MI39-1	start_codon	820504	820506	-	0	transcript_id "MI39_3106.t1"; gene_id "MI39_3106";
MI39-1	gene	823033	823660	+	.	MI39_10904
MI39-1	intron	823033	823122	+	.	transcript_id "MI39_10904.t1"; gene_id "MI39_10904";
MI39-1	transcript	823033	823660	+	.	MI39_10904.t1
MI39-1	stop_codon	823658	823660	+	0	transcript_id "MI39_10904.t1"; gene_id "MI39_10904";
MI39-1	CDS	827552	827662	+	0	transcript_id "MI39_10905.t1"; gene_id "MI39_10905";
MI39-1	gene	827552	828411	+	.	MI39_10905
MI39-1	start_codon	827552	827554	+	0	transcript_id "MI39_10905.t1"; gene_id "MI39_10905";
MI39-1	transcript	827552	828411	+	.	MI39_10905.t1
MI39-1	stop_codon	828409	828411	+	0	transcript_id "MI39_10905.t1"; gene_id "MI39_10905";
MI39-1	gene	829062	829940	-	.	MI39_10906
MI39-1	stop_codon	829062	829064	-	0	transcript_id "MI39_10906.t1"; gene_id "MI39_10906";
MI39-1	transcript	829062	829940	-	.	MI39_10906.t1
MI39-1	CDS	829065	829940	-	0	transcript_id "MI39_10906.t1"; gene_id "MI39_10906";
MI39-1	start_codon	829938	829940	-	0	transcript_id "MI39_10906.t1"; gene_id "MI39_10906";
MI39-1	CDS	835457	835484	+	0	transcript_id "MI39_7777.t1"; gene_id "MI39_7777";
MI39-1	gene	835457	836266	+	.	MI39_7777
MI39-1	start_codon	835457	835459	+	0	transcript_id "MI39_7777.t1"; gene_id "MI39_7777";
MI39-1	transcript	835457	836266	+	.	MI39_7777.t1
MI39-1	CDS	836075	836263	+	0	transcript_id "MI39_8156.t1"; gene_id "MI39_8156";
MI39-1	gene	836075	836266	+	.	MI39_8156
MI39-1	transcript	836075	836266	+	.	MI39_8156.t1
MI39-1	stop_codon	836264	836266	+	0	transcript_id "MI39_7777.t1"; gene_id "MI39_7777";
MI39-1	stop_codon	836264	836266	+	0	transcript_id "MI39_8156.t1"; gene_id "MI39_8156";
MI39-1	CDS	836874	837035	+	0	transcript_id "MI39_7778.t1"; gene_id "MI39_7778";
MI39-1	gene	836874	837485	+	.	MI39_7778
MI39-1	start_codon	836874	836876	+	0	transcript_id "MI39_7778.t1"; gene_id "MI39_7778";
MI39-1	transcript	836874	837485	+	.	MI39_7778.t1
MI39-1	stop_codon	837483	837485	+	0	transcript_id "MI39_7778.t1"; gene_id "MI39_7778";
MI39-1	gene	837710	838135	-	.	MI39_7779
MI39-1	stop_codon	837710	837712	-	0	transcript_id "MI39_7779.t1"; gene_id "MI39_7779";
MI39-1	transcript	837710	838135	-	.	MI39_7779.t1
MI39-1	CDS	838093	838135	-	0	transcript_id "MI39_7779.t1"; gene_id "MI39_7779";
MI39-1	start_codon	838133	838135	-	0	transcript_id "MI39_7779.t1"; gene_id "MI39_7779";
MI39-1	CDS	838993	839181	+	0	transcript_id "MI39_7780.t1"; gene_id "MI39_7780";
MI39-1	gene	838993	840089	+	.	MI39_7780
MI39-1	start_codon	838993	838995	+	0	transcript_id "MI39_7780.t1"; gene_id "MI39_7780";
MI39-1	transcript	838993	840089	+	.	MI39_7780.t1
MI39-1	CDS	839033	839181	+	2	transcript_id "MI39_11083.t1"; gene_id "MI39_11083";
MI39-1	gene	839033	840089	+	.	MI39_11083
MI39-1	transcript	839033	840089	+	.	MI39_11083.t1
MI39-1	stop_codon	840087	840089	+	0	transcript_id "MI39_7780.t1"; gene_id "MI39_7780";
MI39-1	stop_codon	840087	840089	+	0	transcript_id "MI39_11083.t1"; gene_id "MI39_11083";
MI39-1	CDS	841017	841533	+	0	transcript_id "MI39_7781.t1"; gene_id "MI39_7781";
MI39-1	gene	841017	842133	+	.	MI39_7781
MI39-1	start_codon	841017	841019	+	0	transcript_id "MI39_7781.t1"; gene_id "MI39_7781";
MI39-1	transcript	841017	842133	+	.	MI39_7781.t1
MI39-1	stop_codon	842131	842133	+	0	transcript_id "MI39_7781.t1"; gene_id "MI39_7781";
MI39-1	CDS	843480	845984	+	0	transcript_id "MI39_8157.t1"; gene_id "MI39_8157";
MI39-1	gene	843480	845987	+	.	MI39_8157
MI39-1	start_codon	843480	843482	+	0	transcript_id "MI39_8157.t1"; gene_id "MI39_8157";
MI39-1	transcript	843480	845987	+	.	MI39_8157.t1
MI39-1	stop_codon	845985	845987	+	0	transcript_id "MI39_8157.t1"; gene_id "MI39_8157";
MI39-1	CDS	846898	846981	+	0	transcript_id "MI39_10150.t1"; gene_id "MI39_10150";
MI39-1	gene	846898	847974	+	.	MI39_10150
MI39-1	start_codon	846898	846900	+	0	transcript_id "MI39_10150.t1"; gene_id "MI39_10150";
MI39-1	transcript	846898	847974	+	.	MI39_10150.t1
MI39-1	stop_codon	847972	847974	+	0	transcript_id "MI39_10150.t1"; gene_id "MI39_10150";
MI39-1	CDS	849469	849584	+	0	transcript_id "MI39_11084.t1"; gene_id "MI39_11084";
MI39-1	CDS	849469	849584	+	0	transcript_id "MI39_10151.t1"; gene_id "MI39_10151";
MI39-1	gene	849469	850495	+	.	MI39_11084
MI39-1	gene	849469	851156	+	.	MI39_10151
MI39-1	start_codon	849469	849471	+	0	transcript_id "MI39_10151.t1"; gene_id "MI39_10151";
MI39-1	start_codon	849469	849471	+	0	transcript_id "MI39_11084.t1"; gene_id "MI39_11084";
MI39-1	transcript	849469	850495	+	.	MI39_11084.t1
MI39-1	transcript	849469	851156	+	.	MI39_10151.t1
MI39-1	CDS	849815	850495	+	2	transcript_id "MI39_11084.t1"; gene_id "MI39_11084";
MI39-1	stop_codon	851154	851156	+	0	transcript_id "MI39_10151.t1"; gene_id "MI39_10151";
MI39-1	CDS	860258	861042	+	0	transcript_id "MI39_12178.t1"; gene_id "MI39_12178";
MI39-1	gene	860258	861273	+	.	MI39_12178
MI39-1	start_codon	860258	860260	+	0	transcript_id "MI39_12178.t1"; gene_id "MI39_12178";
MI39-1	transcript	860258	861273	+	.	MI39_12178.t1
MI39-1	CDS	860295	861042	+	2	transcript_id "MI39_8568.t1"; gene_id "MI39_8568";
MI39-1	gene	860295	861273	+	.	MI39_8568
MI39-1	transcript	860295	861273	+	.	MI39_8568.t1
MI39-1	stop_codon	861271	861273	+	0	transcript_id "MI39_8568.t1"; gene_id "MI39_8568";
MI39-1	stop_codon	861271	861273	+	0	transcript_id "MI39_12178.t1"; gene_id "MI39_12178";
MI39-1	gene	861742	864417	-	.	MI39_8569
MI39-1	stop_codon	861742	861744	-	0	transcript_id "MI39_8569.t1"; gene_id "MI39_8569";
MI39-1	transcript	861742	864417	-	.	MI39_8569.t1
MI39-1	CDS	862221	864132	-	2	transcript_id "MI39_2329.t1"; gene_id "MI39_2329";
MI39-1	gene	862221	864417	-	.	MI39_2329
MI39-1	transcript	862221	864417	-	.	MI39_2329.t1
MI39-1	CDS	864186	864417	-	0	transcript_id "MI39_2329.t1"; gene_id "MI39_2329";
MI39-1	CDS	864186	864417	-	0	transcript_id "MI39_8569.t1"; gene_id "MI39_8569";
MI39-1	start_codon	864415	864417	-	0	transcript_id "MI39_2329.t1"; gene_id "MI39_2329";
MI39-1	start_codon	864415	864417	-	0	transcript_id "MI39_8569.t1"; gene_id "MI39_8569";
MI39-1	CDS	865160	865193	+	0	transcript_id "MI39_12179.t1"; gene_id "MI39_12179";
MI39-1	gene	865160	869417	+	.	MI39_12179
MI39-1	start_codon	865160	865162	+	0	transcript_id "MI39_12179.t1"; gene_id "MI39_12179";
MI39-1	transcript	865160	869417	+	.	MI39_12179.t1
MI39-1	CDS	865273	866412	+	0	transcript_id "MI39_2330.t1"; gene_id "MI39_2330";
MI39-1	gene	865273	866415	+	.	MI39_2330
MI39-1	start_codon	865273	865275	+	0	transcript_id "MI39_2330.t1"; gene_id "MI39_2330";
MI39-1	transcript	865273	866415	+	.	MI39_2330.t1
MI39-1	stop_codon	866413	866415	+	0	transcript_id "MI39_2330.t1"; gene_id "MI39_2330";
MI39-1	CDS	866817	866828	+	0	transcript_id "MI39_2331.t1"; gene_id "MI39_2331";
MI39-1	gene	866817	870087	+	.	MI39_2331
MI39-1	start_codon	866817	866819	+	0	transcript_id "MI39_2331.t1"; gene_id "MI39_2331";
MI39-1	transcript	866817	870087	+	.	MI39_2331.t1
MI39-1	intron	869285	869417	+	.	transcript_id "MI39_12179.t1"; gene_id "MI39_12179";
MI39-1	stop_codon	870085	870087	+	0	transcript_id "MI39_2331.t1"; gene_id "MI39_2331";
MI39-1	gene	887618	889038	-	.	MI39_13589
MI39-1	intron	887618	887699	-	.	transcript_id "MI39_13589.t1"; gene_id "MI39_13589";
MI39-1	transcript	887618	889038	-	.	MI39_13589.t1
MI39-1	CDS	888405	889038	-	0	transcript_id "MI39_13589.t1"; gene_id "MI39_13589";
MI39-1	start_codon	889036	889038	-	0	transcript_id "MI39_13589.t1"; gene_id "MI39_13589";
MI39-1	CDS	890514	891638	+	0	transcript_id "MI39_13590.t1"; gene_id "MI39_13590";
MI39-1	gene	890514	891641	+	.	MI39_13590
MI39-1	start_codon	890514	890516	+	0	transcript_id "MI39_13590.t1"; gene_id "MI39_13590";
MI39-1	transcript	890514	891641	+	.	MI39_13590.t1
MI39-1	stop_codon	891639	891641	+	0	transcript_id "MI39_13590.t1"; gene_id "MI39_13590";
MI39-1	gene	892104	895560	-	.	MI39_13591
MI39-1	stop_codon	892104	892106	-	0	transcript_id "MI39_13591.t1"; gene_id "MI39_13591";
MI39-1	transcript	892104	895560	-	.	MI39_13591.t1
MI39-1	gene	892313	895560	-	.	MI39_11464
MI39-1	intron	892313	892329	-	.	transcript_id "MI39_11464.t1"; gene_id "MI39_11464";
MI39-1	transcript	892313	895560	-	.	MI39_11464.t1
MI39-1	CDS	892605	895310	-	2	transcript_id "MI39_3942.t1"; gene_id "MI39_3942";
MI39-1	gene	892605	895560	-	.	MI39_3942
MI39-1	transcript	892605	895560	-	.	MI39_3942.t1
MI39-1	CDS	895374	895560	-	0	transcript_id "MI39_3942.t1"; gene_id "MI39_3942";
MI39-1	CDS	895374	895560	-	0	transcript_id "MI39_11464.t1"; gene_id "MI39_11464";
MI39-1	CDS	895374	895560	-	0	transcript_id "MI39_13591.t1"; gene_id "MI39_13591";
MI39-1	start_codon	895558	895560	-	0	transcript_id "MI39_3942.t1"; gene_id "MI39_3942";
MI39-1	start_codon	895558	895560	-	0	transcript_id "MI39_11464.t1"; gene_id "MI39_11464";
MI39-1	start_codon	895558	895560	-	0	transcript_id "MI39_13591.t1"; gene_id "MI39_13591";
MI39-1	CDS	897313	897547	+	0	transcript_id "MI39_3943.t1"; gene_id "MI39_3943";
MI39-1	gene	897313	898536	+	.	MI39_3943
MI39-1	start_codon	897313	897315	+	0	transcript_id "MI39_3943.t1"; gene_id "MI39_3943";
MI39-1	transcript	897313	898536	+	.	MI39_3943.t1
MI39-1	stop_codon	898534	898536	+	0	transcript_id "MI39_3943.t1"; gene_id "MI39_3943";
MI39-1	CDS	900097	900546	+	0	transcript_id "MI39_3944.t1"; gene_id "MI39_3944";
MI39-1	gene	900097	900549	+	.	MI39_3944
MI39-1	start_codon	900097	900099	+	0	transcript_id "MI39_3944.t1"; gene_id "MI39_3944";
MI39-1	transcript	900097	900549	+	.	MI39_3944.t1
MI39-1	stop_codon	900547	900549	+	0	transcript_id "MI39_3944.t1"; gene_id "MI39_3944";
MI39-1	CDS	907628	909520	+	0	transcript_id "MI39_2168.t1"; gene_id "MI39_2168";
MI39-1	gene	907628	910598	+	.	MI39_2168
MI39-1	start_codon	907628	907630	+	0	transcript_id "MI39_2168.t1"; gene_id "MI39_2168";
MI39-1	transcript	907628	910598	+	.	MI39_2168.t1
MI39-1	CDS	907868	909520	+	0	transcript_id "MI39_8732.t1"; gene_id "MI39_8732";
MI39-1	gene	907868	910598	+	.	MI39_8732
MI39-1	start_codon	907868	907870	+	0	transcript_id "MI39_8732.t1"; gene_id "MI39_8732";
MI39-1	transcript	907868	910598	+	.	MI39_8732.t1
MI39-1	stop_codon	910596	910598	+	0	transcript_id "MI39_2168.t1"; gene_id "MI39_2168";
MI39-1	stop_codon	910596	910598	+	0	transcript_id "MI39_8732.t1"; gene_id "MI39_8732";
MI39-1	CDS	912624	915505	+	0	transcript_id "MI39_2169.t1"; gene_id "MI39_2169";
MI39-1	CDS	912624	915629	+	0	transcript_id "MI39_8733.t1"; gene_id "MI39_8733";
MI39-1	gene	912624	915589	+	.	MI39_2169
MI39-1	gene	912624	915632	+	.	MI39_8733
MI39-1	start_codon	912624	912626	+	0	transcript_id "MI39_2169.t1"; gene_id "MI39_2169";
MI39-1	start_codon	912624	912626	+	0	transcript_id "MI39_8733.t1"; gene_id "MI39_8733";
MI39-1	transcript	912624	915589	+	.	MI39_2169.t1
MI39-1	transcript	912624	915632	+	.	MI39_8733.t1
MI39-1	intron	915506	915589	+	.	transcript_id "MI39_2169.t1"; gene_id "MI39_2169";
MI39-1	stop_codon	915630	915632	+	0	transcript_id "MI39_8733.t1"; gene_id "MI39_8733";
MI39-1	CDS	917272	917375	+	0	transcript_id "MI39_8734.t1"; gene_id "MI39_8734";
MI39-1	gene	917272	920013	+	.	MI39_8734
MI39-1	start_codon	917272	917274	+	0	transcript_id "MI39_8734.t1"; gene_id "MI39_8734";
MI39-1	transcript	917272	920013	+	.	MI39_8734.t1
MI39-1	stop_codon	920011	920013	+	0	transcript_id "MI39_8734.t1"; gene_id "MI39_8734";
MI39-1	gene	921278	923032	-	.	MI39_9492
MI39-1	stop_codon	921278	921280	-	0	transcript_id "MI39_9492.t1"; gene_id "MI39_9492";
MI39-1	transcript	921278	923032	-	.	MI39_9492.t1
MI39-1	CDS	921281	923032	-	0	transcript_id "MI39_9492.t1"; gene_id "MI39_9492";
MI39-1	gene	922505	923032	-	.	MI39_12852
MI39-1	intron	922505	922515	-	.	transcript_id "MI39_12852.t1"; gene_id "MI39_12852";
MI39-1	transcript	922505	923032	-	.	MI39_12852.t1
MI39-1	CDS	922516	923032	-	0	transcript_id "MI39_12852.t1"; gene_id "MI39_12852";
MI39-1	start_codon	923030	923032	-	0	transcript_id "MI39_9492.t1"; gene_id "MI39_9492";
MI39-1	start_codon	923030	923032	-	0	transcript_id "MI39_12852.t1"; gene_id "MI39_12852";
MI39-1	gene	925007	926539	-	.	MI39_12853
MI39-1	stop_codon	925007	925009	-	0	transcript_id "MI39_12853.t1"; gene_id "MI39_12853";
MI39-1	transcript	925007	926539	-	.	MI39_12853.t1
MI39-1	CDS	926526	926539	-	0	transcript_id "MI39_12853.t1"; gene_id "MI39_12853";
MI39-1	start_codon	926537	926539	-	0	transcript_id "MI39_12853.t1"; gene_id "MI39_12853";
MI39-1	CDS	927385	927390	+	0	transcript_id "MI39_12854.t1"; gene_id "MI39_12854";
MI39-1	gene	927385	928138	+	.	MI39_12854
MI39-1	start_codon	927385	927387	+	0	transcript_id "MI39_12854.t1"; gene_id "MI39_12854";
MI39-1	transcript	927385	928138	+	.	MI39_12854.t1
MI39-1	stop_codon	928136	928138	+	0	transcript_id "MI39_12854.t1"; gene_id "MI39_12854";
MI39-1	CDS	931881	931943	+	0	transcript_id "MI39_8231.t1"; gene_id "MI39_8231";
MI39-1	gene	931881	932847	+	.	MI39_8231
MI39-1	start_codon	931881	931883	+	0	transcript_id "MI39_8231.t1"; gene_id "MI39_8231";
MI39-1	transcript	931881	932847	+	.	MI39_8231.t1
MI39-1	stop_codon	932845	932847	+	0	transcript_id "MI39_8231.t1"; gene_id "MI39_8231";
MI39-1	gene	933454	935227	-	.	MI39_8232
MI39-1	stop_codon	933454	933456	-	0	transcript_id "MI39_8232.t1"; gene_id "MI39_8232";
MI39-1	transcript	933454	935227	-	.	MI39_8232.t1
MI39-1	CDS	935139	935227	-	0	transcript_id "MI39_8232.t1"; gene_id "MI39_8232";
MI39-1	start_codon	935225	935227	-	0	transcript_id "MI39_8232.t1"; gene_id "MI39_8232";
MI39-1	gene	935811	937840	-	.	MI39_8233
MI39-1	stop_codon	935811	935813	-	0	transcript_id "MI39_8233.t1"; gene_id "MI39_8233";
MI39-1	transcript	935811	937840	-	.	MI39_8233.t1
MI39-1	CDS	937676	937840	-	0	transcript_id "MI39_8233.t1"; gene_id "MI39_8233";
MI39-1	start_codon	937838	937840	-	0	transcript_id "MI39_8233.t1"; gene_id "MI39_8233";
MI39-1	gene	948598	950141	-	.	MI39_11775
MI39-1	stop_codon	948598	948600	-	0	transcript_id "MI39_11775.t1"; gene_id "MI39_11775";
MI39-1	transcript	948598	950141	-	.	MI39_11775.t1
MI39-1	CDS	949909	950141	-	0	transcript_id "MI39_11775.t1"; gene_id "MI39_11775";
MI39-1	start_codon	950139	950141	-	0	transcript_id "MI39_11775.t1"; gene_id "MI39_11775";
MI39-1	gene	951984	954317	-	.	MI39_11776
MI39-1	stop_codon	951984	951986	-	0	transcript_id "MI39_11776.t1"; gene_id "MI39_11776";
MI39-1	transcript	951984	954317	-	.	MI39_11776.t1
MI39-1	CDS	954271	954317	-	0	transcript_id "MI39_11776.t1"; gene_id "MI39_11776";
MI39-1	start_codon	954315	954317	-	0	transcript_id "MI39_11776.t1"; gene_id "MI39_11776";
MI39-1	gene	955712	956995	-	.	MI39_11777
MI39-1	stop_codon	955712	955714	-	0	transcript_id "MI39_11777.t1"; gene_id "MI39_11777";
MI39-1	transcript	955712	956995	-	.	MI39_11777.t1
MI39-1	CDS	956835	956995	-	0	transcript_id "MI39_11777.t1"; gene_id "MI39_11777";
MI39-1	start_codon	956993	956995	-	0	transcript_id "MI39_11777.t1"; gene_id "MI39_11777";
MI39-1	gene	958497	959261	-	.	MI39_11778
MI39-1	stop_codon	958497	958499	-	0	transcript_id "MI39_11778.t1"; gene_id "MI39_11778";
MI39-1	transcript	958497	959261	-	.	MI39_11778.t1
MI39-1	CDS	958500	959261	-	0	transcript_id "MI39_11778.t1"; gene_id "MI39_11778";
MI39-1	start_codon	959259	959261	-	0	transcript_id "MI39_11778.t1"; gene_id "MI39_11778";
MI39-1	CDS	962270	962431	-	2	transcript_id "MI39_7860.t1"; gene_id "MI39_7860";
MI39-1	gene	962270	964763	-	.	MI39_7860
MI39-1	transcript	962270	964763	-	.	MI39_7860.t1
MI39-1	CDS	962504	964763	-	0	transcript_id "MI39_7860.t1"; gene_id "MI39_7860";
MI39-1	start_codon	964761	964763	-	0	transcript_id "MI39_7860.t1"; gene_id "MI39_7860";
MI39-1	gene	965267	965554	-	.	MI39_7861
MI39-1	stop_codon	965267	965269	-	0	transcript_id "MI39_7861.t1"; gene_id "MI39_7861";
MI39-1	transcript	965267	965554	-	.	MI39_7861.t1
MI39-1	CDS	965532	965554	-	0	transcript_id "MI39_7861.t1"; gene_id "MI39_7861";
MI39-1	start_codon	965552	965554	-	0	transcript_id "MI39_7861.t1"; gene_id "MI39_7861";
MI39-1	CDS	967185	967813	+	0	transcript_id "MI39_7862.t1"; gene_id "MI39_7862";
MI39-1	gene	967185	970941	+	.	MI39_7862
MI39-1	start_codon	967185	967187	+	0	transcript_id "MI39_7862.t1"; gene_id "MI39_7862";
MI39-1	transcript	967185	970941	+	.	MI39_7862.t1
MI39-1	stop_codon	970939	970941	+	0	transcript_id "MI39_7862.t1"; gene_id "MI39_7862";
MI39-1	CDS	975538	977601	+	0	transcript_id "MI39_4593.t1"; gene_id "MI39_4593";
MI39-1	gene	975538	977604	+	.	MI39_4593
MI39-1	start_codon	975538	975540	+	0	transcript_id "MI39_4593.t1"; gene_id "MI39_4593";
MI39-1	transcript	975538	977604	+	.	MI39_4593.t1
MI39-1	stop_codon	977602	977604	+	0	transcript_id "MI39_4593.t1"; gene_id "MI39_4593";
MI39-1	CDS	979916	980127	+	0	transcript_id "MI39_4594.t1"; gene_id "MI39_4594";
MI39-1	gene	979916	982146	+	.	MI39_4594
MI39-1	start_codon	979916	979918	+	0	transcript_id "MI39_4594.t1"; gene_id "MI39_4594";
MI39-1	transcript	979916	982146	+	.	MI39_4594.t1
MI39-1	stop_codon	982144	982146	+	0	transcript_id "MI39_4594.t1"; gene_id "MI39_4594";
MI39-1	CDS	982937	983473	+	0	transcript_id "MI39_4595.t1"; gene_id "MI39_4595";
MI39-1	gene	982937	984069	+	.	MI39_4595
MI39-1	start_codon	982937	982939	+	0	transcript_id "MI39_4595.t1"; gene_id "MI39_4595";
MI39-1	transcript	982937	984069	+	.	MI39_4595.t1
MI39-1	stop_codon	984067	984069	+	0	transcript_id "MI39_4595.t1"; gene_id "MI39_4595";
MI39-1	CDS	985198	985895	+	0	transcript_id "MI39_4596.t1"; gene_id "MI39_4596";
MI39-1	gene	985198	986595	+	.	MI39_4596
MI39-1	start_codon	985198	985200	+	0	transcript_id "MI39_4596.t1"; gene_id "MI39_4596";
MI39-1	transcript	985198	986595	+	.	MI39_4596.t1
MI39-1	stop_codon	986593	986595	+	0	transcript_id "MI39_4596.t1"; gene_id "MI39_4596";
MI39-1	CDS	992766	993094	+	0	transcript_id "MI39_13865.t1"; gene_id "MI39_13865";
MI39-1	gene	992766	994593	+	.	MI39_13865
MI39-1	start_codon	992766	992768	+	0	transcript_id "MI39_13865.t1"; gene_id "MI39_13865";
MI39-1	transcript	992766	994593	+	.	MI39_13865.t1
MI39-1	stop_codon	994591	994593	+	0	transcript_id "MI39_13865.t1"; gene_id "MI39_13865";
MI39-1	gene	994669	996273	-	.	MI39_13866
MI39-1	stop_codon	994669	994671	-	0	transcript_id "MI39_13866.t1"; gene_id "MI39_13866";
MI39-1	transcript	994669	996273	-	.	MI39_13866.t1
MI39-1	CDS	994672	996273	-	0	transcript_id "MI39_13866.t1"; gene_id "MI39_13866";
MI39-1	start_codon	996271	996273	-	0	transcript_id "MI39_13866.t1"; gene_id "MI39_13866";
MI39-1	gene	996696	1001135	+	.	MI39_10763
MI39-1	intron	996696	996941	+	.	transcript_id "MI39_10763.t1"; gene_id "MI39_10763";
MI39-1	transcript	996696	1001135	+	.	MI39_10763.t1
MI39-1	CDS	997215	1000195	+	0	transcript_id "MI39_13867.t1"; gene_id "MI39_13867";
MI39-1	gene	997215	1001135	+	.	MI39_13867
MI39-1	start_codon	997215	997217	+	0	transcript_id "MI39_13867.t1"; gene_id "MI39_13867";
MI39-1	transcript	997215	1001135	+	.	MI39_13867.t1
MI39-1	stop_codon	1001133	1001135	+	0	transcript_id "MI39_10763.t1"; gene_id "MI39_10763";
MI39-1	stop_codon	1001133	1001135	+	0	transcript_id "MI39_13867.t1"; gene_id "MI39_13867";
MI39-1	gene	1001693	1002809	-	.	MI39_10764
MI39-1	stop_codon	1001693	1001695	-	0	transcript_id "MI39_10764.t1"; gene_id "MI39_10764";
MI39-1	transcript	1001693	1002809	-	.	MI39_10764.t1
MI39-1	CDS	1002301	1002494	-	2	transcript_id "MI39_8159.t1"; gene_id "MI39_8159";
MI39-1	gene	1002301	1002809	-	.	MI39_8159
MI39-1	transcript	1002301	1002809	-	.	MI39_8159.t1
MI39-1	CDS	1002545	1002809	-	0	transcript_id "MI39_10764.t1"; gene_id "MI39_10764";
MI39-1	CDS	1002545	1002809	-	0	transcript_id "MI39_8159.t1"; gene_id "MI39_8159";
MI39-1	start_codon	1002807	1002809	-	0	transcript_id "MI39_8159.t1"; gene_id "MI39_8159";
MI39-1	start_codon	1002807	1002809	-	0	transcript_id "MI39_10764.t1"; gene_id "MI39_10764";
MI39-1	gene	1003584	1006538	-	.	MI39_8160
MI39-1	stop_codon	1003584	1003586	-	0	transcript_id "MI39_8160.t1"; gene_id "MI39_8160";
MI39-1	transcript	1003584	1006538	-	.	MI39_8160.t1
MI39-1	CDS	1004255	1006270	-	2	transcript_id "MI39_13830.t1"; gene_id "MI39_13830";
MI39-1	gene	1004255	1006538	-	.	MI39_13830
MI39-1	transcript	1004255	1006538	-	.	MI39_13830.t1
MI39-1	CDS	1006325	1006538	-	0	transcript_id "MI39_8160.t1"; gene_id "MI39_8160";
MI39-1	CDS	1006325	1006538	-	0	transcript_id "MI39_13830.t1"; gene_id "MI39_13830";
MI39-1	start_codon	1006536	1006538	-	0	transcript_id "MI39_8160.t1"; gene_id "MI39_8160";
MI39-1	start_codon	1006536	1006538	-	0	transcript_id "MI39_13830.t1"; gene_id "MI39_13830";
MI39-1	gene	1007297	1007629	-	.	MI39_10765
MI39-1	gene	1007297	1008626	-	.	MI39_8161
MI39-1	stop_codon	1007297	1007299	-	0	transcript_id "MI39_8161.t1"; gene_id "MI39_8161";
MI39-1	stop_codon	1007297	1007299	-	0	transcript_id "MI39_10765.t1"; gene_id "MI39_10765";
MI39-1	transcript	1007297	1007629	-	.	MI39_10765.t1
MI39-1	transcript	1007297	1008626	-	.	MI39_8161.t1
MI39-1	CDS	1007300	1007629	-	0	transcript_id "MI39_10765.t1"; gene_id "MI39_10765";
MI39-1	start_codon	1007627	1007629	-	0	transcript_id "MI39_10765.t1"; gene_id "MI39_10765";
MI39-1	CDS	1007991	1008626	-	0	transcript_id "MI39_8161.t1"; gene_id "MI39_8161";
MI39-1	start_codon	1008624	1008626	-	0	transcript_id "MI39_8161.t1"; gene_id "MI39_8161";
MI39-1	CDS	1009272	1009434	+	0	transcript_id "MI39_8162.t1"; gene_id "MI39_8162";
MI39-1	gene	1009272	1011086	+	.	MI39_8162
MI39-1	start_codon	1009272	1009274	+	0	transcript_id "MI39_8162.t1"; gene_id "MI39_8162";
MI39-1	transcript	1009272	1011086	+	.	MI39_8162.t1
MI39-1	stop_codon	1011084	1011086	+	0	transcript_id "MI39_8162.t1"; gene_id "MI39_8162";
MI39-1	CDS	1025188	1025380	+	0	transcript_id "MI39_2053.t1"; gene_id "MI39_2053";
MI39-1	gene	1025188	1027522	+	.	MI39_2053
MI39-1	start_codon	1025188	1025190	+	0	transcript_id "MI39_2053.t1"; gene_id "MI39_2053";
MI39-1	transcript	1025188	1027522	+	.	MI39_2053.t1
MI39-1	stop_codon	1027520	1027522	+	0	transcript_id "MI39_2053.t1"; gene_id "MI39_2053";
MI39-1	gene	1039716	1041311	-	.	MI39_10277
MI39-1	stop_codon	1039716	1039718	-	0	transcript_id "MI39_10277.t1"; gene_id "MI39_10277";
MI39-1	transcript	1039716	1041311	-	.	MI39_10277.t1
MI39-1	CDS	1040626	1041311	-	0	transcript_id "MI39_10277.t1"; gene_id "MI39_10277";
MI39-1	start_codon	1041309	1041311	-	0	transcript_id "MI39_10277.t1"; gene_id "MI39_10277";
MI39-1	CDS	1043790	1044104	+	0	transcript_id "MI39_10278.t1"; gene_id "MI39_10278";
MI39-1	gene	1043790	1045184	+	.	MI39_10278
MI39-1	start_codon	1043790	1043792	+	0	transcript_id "MI39_10278.t1"; gene_id "MI39_10278";
MI39-1	transcript	1043790	1045184	+	.	MI39_10278.t1
MI39-1	stop_codon	1045182	1045184	+	0	transcript_id "MI39_10278.t1"; gene_id "MI39_10278";
MI39-1	gene	1045540	1047559	-	.	MI39_10279
MI39-1	stop_codon	1045540	1045542	-	0	transcript_id "MI39_10279.t1"; gene_id "MI39_10279";
MI39-1	transcript	1045540	1047559	-	.	MI39_10279.t1
MI39-1	CDS	1046178	1046870	-	0	transcript_id "MI39_9019.t1"; gene_id "MI39_9019";
MI39-1	gene	1046178	1047559	-	.	MI39_9019
MI39-1	transcript	1046178	1047559	-	.	MI39_9019.t1
MI39-1	CDS	1047132	1047559	-	0	transcript_id "MI39_9019.t1"; gene_id "MI39_9019";
MI39-1	CDS	1047132	1047559	-	0	transcript_id "MI39_10279.t1"; gene_id "MI39_10279";
MI39-1	start_codon	1047557	1047559	-	0	transcript_id "MI39_9019.t1"; gene_id "MI39_9019";
MI39-1	start_codon	1047557	1047559	-	0	transcript_id "MI39_10279.t1"; gene_id "MI39_10279";
MI39-1	gene	1050793	1053062	-	.	MI39_9020
MI39-1	stop_codon	1050793	1050795	-	0	transcript_id "MI39_9020.t1"; gene_id "MI39_9020";
MI39-1	transcript	1050793	1053062	-	.	MI39_9020.t1
MI39-1	CDS	1052971	1053062	-	0	transcript_id "MI39_9020.t1"; gene_id "MI39_9020";
MI39-1	start_codon	1053060	1053062	-	0	transcript_id "MI39_9020.t1"; gene_id "MI39_9020";
MI39-1	gene	1055698	1056868	-	.	MI39_9021
MI39-1	stop_codon	1055698	1055700	-	0	transcript_id "MI39_9021.t1"; gene_id "MI39_9021";
MI39-1	transcript	1055698	1056868	-	.	MI39_9021.t1
MI39-1	CDS	1056120	1056868	-	0	transcript_id "MI39_9021.t1"; gene_id "MI39_9021";
MI39-1	start_codon	1056866	1056868	-	0	transcript_id "MI39_9021.t1"; gene_id "MI39_9021";
MI39-1	CDS	1078502	1081036	+	0	transcript_id "MI39_3726.t1"; gene_id "MI39_3726";
MI39-1	gene	1078502	1081039	+	.	MI39_3726
MI39-1	start_codon	1078502	1078504	+	0	transcript_id "MI39_3726.t1"; gene_id "MI39_3726";
MI39-1	transcript	1078502	1081039	+	.	MI39_3726.t1
MI39-1	CDS	1080533	1081036	+	0	transcript_id "MI39_13439.t1"; gene_id "MI39_13439";
MI39-1	gene	1080533	1081039	+	.	MI39_13439
MI39-1	start_codon	1080533	1080535	+	0	transcript_id "MI39_13439.t1"; gene_id "MI39_13439";
MI39-1	transcript	1080533	1081039	+	.	MI39_13439.t1
MI39-1	stop_codon	1081037	1081039	+	0	transcript_id "MI39_3726.t1"; gene_id "MI39_3726";
MI39-1	stop_codon	1081037	1081039	+	0	transcript_id "MI39_13439.t1"; gene_id "MI39_13439";
MI39-1	gene	1081538	1084620	-	.	MI39_3727
MI39-1	gene	1081538	1085655	-	.	MI39_5109
MI39-1	stop_codon	1081538	1081540	-	0	transcript_id "MI39_3727.t1"; gene_id "MI39_3727";
MI39-1	stop_codon	1081538	1081540	-	0	transcript_id "MI39_5109.t1"; gene_id "MI39_5109";
MI39-1	transcript	1081538	1084620	-	.	MI39_3727.t1
MI39-1	transcript	1081538	1085655	-	.	MI39_5109.t1
MI39-1	CDS	1084057	1084620	-	0	transcript_id "MI39_3727.t1"; gene_id "MI39_3727";
MI39-1	start_codon	1084618	1084620	-	0	transcript_id "MI39_3727.t1"; gene_id "MI39_3727";
MI39-1	gene	1085209	1087718	-	.	MI39_13440
MI39-1	stop_codon	1085209	1085211	-	0	transcript_id "MI39_13440.t1"; gene_id "MI39_13440";
MI39-1	transcript	1085209	1087718	-	.	MI39_13440.t1
MI39-1	CDS	1085614	1085655	-	0	transcript_id "MI39_5109.t1"; gene_id "MI39_5109";
MI39-1	start_codon	1085653	1085655	-	0	transcript_id "MI39_5109.t1"; gene_id "MI39_5109";
MI39-1	CDS	1087562	1087718	-	0	transcript_id "MI39_13440.t1"; gene_id "MI39_13440";
MI39-1	start_codon	1087716	1087718	-	0	transcript_id "MI39_13440.t1"; gene_id "MI39_13440";
MI39-1	gene	1089774	1091315	-	.	MI39_13441
MI39-1	stop_codon	1089774	1089776	-	0	transcript_id "MI39_13441.t1"; gene_id "MI39_13441";
MI39-1	transcript	1089774	1091315	-	.	MI39_13441.t1
MI39-1	CDS	1089777	1091315	-	0	transcript_id "MI39_13441.t1"; gene_id "MI39_13441";
MI39-1	start_codon	1091313	1091315	-	0	transcript_id "MI39_13441.t1"; gene_id "MI39_13441";
MI39-1	gene	1097266	1098230	-	.	MI39_1757
MI39-1	stop_codon	1097266	1097268	-	0	transcript_id "MI39_1757.t1"; gene_id "MI39_1757";
MI39-1	transcript	1097266	1098230	-	.	MI39_1757.t1
MI39-1	CDS	1098003	1098230	-	0	transcript_id "MI39_1757.t1"; gene_id "MI39_1757";
MI39-1	start_codon	1098228	1098230	-	0	transcript_id "MI39_1757.t1"; gene_id "MI39_1757";
MI39-1	gene	1100682	1105395	-	.	MI39_1758
MI39-1	stop_codon	1100682	1100684	-	0	transcript_id "MI39_1758.t1"; gene_id "MI39_1758";
MI39-1	transcript	1100682	1105395	-	.	MI39_1758.t1
MI39-1	CDS	1104994	1105395	-	0	transcript_id "MI39_1758.t1"; gene_id "MI39_1758";
MI39-1	start_codon	1105393	1105395	-	0	transcript_id "MI39_1758.t1"; gene_id "MI39_1758";
MI39-1	CDS	1108803	1109320	+	0	transcript_id "MI39_9219.t1"; gene_id "MI39_9219";
MI39-1	CDS	1108803	1109320	+	0	transcript_id "MI39_1759.t1"; gene_id "MI39_1759";
MI39-1	gene	1108803	1110083	+	.	MI39_1759
MI39-1	gene	1108803	1110608	+	.	MI39_9219
MI39-1	start_codon	1108803	1108805	+	0	transcript_id "MI39_1759.t1"; gene_id "MI39_1759";
MI39-1	start_codon	1108803	1108805	+	0	transcript_id "MI39_9219.t1"; gene_id "MI39_9219";
MI39-1	transcript	1108803	1110083	+	.	MI39_1759.t1
MI39-1	transcript	1108803	1110608	+	.	MI39_9219.t1
MI39-1	CDS	1109369	1110083	+	1	transcript_id "MI39_1759.t1"; gene_id "MI39_1759";
MI39-1	stop_codon	1110606	1110608	+	0	transcript_id "MI39_9219.t1"; gene_id "MI39_9219";
MI39-1	gene	1111031	1112904	-	.	MI39_9220
MI39-1	stop_codon	1111031	1111033	-	0	transcript_id "MI39_9220.t1"; gene_id "MI39_9220";
MI39-1	transcript	1111031	1112904	-	.	MI39_9220.t1
MI39-1	CDS	1112320	1112904	-	0	transcript_id "MI39_9220.t1"; gene_id "MI39_9220";
MI39-1	start_codon	1112902	1112904	-	0	transcript_id "MI39_9220.t1"; gene_id "MI39_9220";
MI39-1	gene	1113641	1115405	-	.	MI39_9221
MI39-1	stop_codon	1113641	1113643	-	0	transcript_id "MI39_9221.t1"; gene_id "MI39_9221";
MI39-1	transcript	1113641	1115405	-	.	MI39_9221.t1
MI39-1	gene	1114159	1115405	-	.	MI39_5595
MI39-1	intron	1114159	1114173	-	.	transcript_id "MI39_5595.t1"; gene_id "MI39_5595";
MI39-1	transcript	1114159	1115405	-	.	MI39_5595.t1
MI39-1	CDS	1114511	1115405	-	0	transcript_id "MI39_5595.t1"; gene_id "MI39_5595";
MI39-1	CDS	1114511	1115405	-	0	transcript_id "MI39_9221.t1"; gene_id "MI39_9221";
MI39-1	start_codon	1115403	1115405	-	0	transcript_id "MI39_5595.t1"; gene_id "MI39_5595";
MI39-1	start_codon	1115403	1115405	-	0	transcript_id "MI39_9221.t1"; gene_id "MI39_9221";
MI39-1	CDS	1119015	1119221	+	0	transcript_id "MI39_5596.t1"; gene_id "MI39_5596";
MI39-1	gene	1119015	1121704	+	.	MI39_5596
MI39-1	start_codon	1119015	1119017	+	0	transcript_id "MI39_5596.t1"; gene_id "MI39_5596";
MI39-1	transcript	1119015	1121704	+	.	MI39_5596.t1
MI39-1	CDS	1119450	1119722	+	0	transcript_id "MI39_9222.t1"; gene_id "MI39_9222";
MI39-1	CDS	1119450	1119722	+	0	transcript_id "MI39_14031.t1"; gene_id "MI39_14031";
MI39-1	gene	1119450	1120384	+	.	MI39_9222
MI39-1	gene	1119450	1121704	+	.	MI39_14031
MI39-1	start_codon	1119450	1119452	+	0	transcript_id "MI39_9222.t1"; gene_id "MI39_9222";
MI39-1	start_codon	1119450	1119452	+	0	transcript_id "MI39_14031.t1"; gene_id "MI39_14031";
MI39-1	transcript	1119450	1120384	+	.	MI39_9222.t1
MI39-1	transcript	1119450	1121704	+	.	MI39_14031.t1
MI39-1	intron	1120281	1120384	+	.	transcript_id "MI39_9222.t1"; gene_id "MI39_9222";
MI39-1	gene	1121383	1121690	+	.	MI39_3072
MI39-1	intron	1121383	1121559	+	.	transcript_id "MI39_3072.t1"; gene_id "MI39_3072";
MI39-1	transcript	1121383	1121690	+	.	MI39_3072.t1
MI39-1	stop_codon	1121688	1121690	+	0	transcript_id "MI39_3072.t1"; gene_id "MI39_3072";
MI39-1	stop_codon	1121702	1121704	+	0	transcript_id "MI39_5596.t1"; gene_id "MI39_5596";
MI39-1	stop_codon	1121702	1121704	+	0	transcript_id "MI39_14031.t1"; gene_id "MI39_14031";
MI39-1	gene	1122117	1125389	-	.	MI39_5597
MI39-1	gene	1122117	1125912	-	.	MI39_3073
MI39-1	stop_codon	1122117	1122119	-	0	transcript_id "MI39_3073.t1"; gene_id "MI39_3073";
MI39-1	stop_codon	1122117	1122119	-	0	transcript_id "MI39_5597.t1"; gene_id "MI39_5597";
MI39-1	transcript	1122117	1125389	-	.	MI39_5597.t1
MI39-1	transcript	1122117	1125912	-	.	MI39_3073.t1
MI39-1	CDS	1122120	1125389	-	0	transcript_id "MI39_5597.t1"; gene_id "MI39_5597";
MI39-1	CDS	1122868	1125770	-	0	transcript_id "MI39_10846.t1"; gene_id "MI39_10846";
MI39-1	gene	1122868	1125912	-	.	MI39_10846
MI39-1	transcript	1122868	1125912	-	.	MI39_10846.t1
MI39-1	CDS	1124905	1125770	-	0	transcript_id "MI39_13017.t1"; gene_id "MI39_13017";
MI39-1	gene	1124905	1125912	-	.	MI39_13017
MI39-1	transcript	1124905	1125912	-	.	MI39_13017.t1
MI39-1	start_codon	1125387	1125389	-	0	transcript_id "MI39_5597.t1"; gene_id "MI39_5597";
MI39-1	CDS	1125844	1125912	-	0	transcript_id "MI39_3073.t1"; gene_id "MI39_3073";
MI39-1	CDS	1125844	1125912	-	0	transcript_id "MI39_10846.t1"; gene_id "MI39_10846";
MI39-1	CDS	1125844	1125912	-	0	transcript_id "MI39_13017.t1"; gene_id "MI39_13017";
MI39-1	start_codon	1125910	1125912	-	0	transcript_id "MI39_3073.t1"; gene_id "MI39_3073";
MI39-1	start_codon	1125910	1125912	-	0	transcript_id "MI39_10846.t1"; gene_id "MI39_10846";
MI39-1	start_codon	1125910	1125912	-	0	transcript_id "MI39_13017.t1"; gene_id "MI39_13017";
MI39-1	CDS	1126257	1126325	+	0	transcript_id "MI39_3074.t1"; gene_id "MI39_3074";
MI39-1	gene	1126257	1126974	+	.	MI39_3074
MI39-1	start_codon	1126257	1126259	+	0	transcript_id "MI39_3074.t1"; gene_id "MI39_3074";
MI39-1	transcript	1126257	1126974	+	.	MI39_3074.t1
MI39-1	stop_codon	1126972	1126974	+	0	transcript_id "MI39_3074.t1"; gene_id "MI39_3074";
MI39-1	gene	1127363	1129512	-	.	MI39_3075
MI39-1	stop_codon	1127363	1127365	-	0	transcript_id "MI39_3075.t1"; gene_id "MI39_3075";
MI39-1	transcript	1127363	1129512	-	.	MI39_3075.t1
MI39-1	CDS	1127817	1128920	-	1	transcript_id "MI39_8679.t1"; gene_id "MI39_8679";
MI39-1	gene	1127817	1129512	-	.	MI39_8679
MI39-1	transcript	1127817	1129512	-	.	MI39_8679.t1
MI39-1	CDS	1129464	1129512	-	0	transcript_id "MI39_8679.t1"; gene_id "MI39_8679";
MI39-1	CDS	1129464	1129512	-	0	transcript_id "MI39_3075.t1"; gene_id "MI39_3075";
MI39-1	start_codon	1129510	1129512	-	0	transcript_id "MI39_3075.t1"; gene_id "MI39_3075";
MI39-1	start_codon	1129510	1129512	-	0	transcript_id "MI39_8679.t1"; gene_id "MI39_8679";
MI39-1	CDS	1129853	1130033	+	0	transcript_id "MI39_3076.t1"; gene_id "MI39_3076";
MI39-1	gene	1129853	1130350	+	.	MI39_3076
MI39-1	start_codon	1129853	1129855	+	0	transcript_id "MI39_3076.t1"; gene_id "MI39_3076";
MI39-1	transcript	1129853	1130350	+	.	MI39_3076.t1
MI39-1	stop_codon	1130348	1130350	+	0	transcript_id "MI39_3076.t1"; gene_id "MI39_3076";
MI39-1	CDS	1132260	1132698	+	0	transcript_id "MI39_8680.t1"; gene_id "MI39_8680";
MI39-1	gene	1132260	1134402	+	.	MI39_8680
MI39-1	start_codon	1132260	1132262	+	0	transcript_id "MI39_8680.t1"; gene_id "MI39_8680";
MI39-1	transcript	1132260	1134402	+	.	MI39_8680.t1
MI39-1	stop_codon	1134400	1134402	+	0	transcript_id "MI39_8680.t1"; gene_id "MI39_8680";
MI39-1	gene	1135709	1137034	-	.	MI39_8681
MI39-1	stop_codon	1135709	1135711	-	0	transcript_id "MI39_8681.t1"; gene_id "MI39_8681";
MI39-1	transcript	1135709	1137034	-	.	MI39_8681.t1
MI39-1	CDS	1135712	1137034	-	0	transcript_id "MI39_8681.t1"; gene_id "MI39_8681";
MI39-1	start_codon	1137032	1137034	-	0	transcript_id "MI39_8681.t1"; gene_id "MI39_8681";
MI39-1	gene	1137710	1142665	-	.	MI39_8796
MI39-1	stop_codon	1137710	1137712	-	0	transcript_id "MI39_8796.t1"; gene_id "MI39_8796";
MI39-1	transcript	1137710	1142665	-	.	MI39_8796.t1
MI39-1	CDS	1140571	1140605	-	1	transcript_id "MI39_12689.t1"; gene_id "MI39_12689";
MI39-1	gene	1140571	1142665	-	.	MI39_12689
MI39-1	transcript	1140571	1142665	-	.	MI39_12689.t1
MI39-1	CDS	1142463	1142665	-	0	transcript_id "MI39_12689.t1"; gene_id "MI39_12689";
MI39-1	CDS	1142463	1142665	-	0	transcript_id "MI39_8796.t1"; gene_id "MI39_8796";
MI39-1	start_codon	1142663	1142665	-	0	transcript_id "MI39_8796.t1"; gene_id "MI39_8796";
MI39-1	start_codon	1142663	1142665	-	0	transcript_id "MI39_12689.t1"; gene_id "MI39_12689";
MI39-1	gene	1145567	1147174	-	.	MI39_8797
MI39-1	gene	1145567	1147638	-	.	MI39_2792
MI39-1	stop_codon	1145567	1145569	-	0	transcript_id "MI39_2792.t1"; gene_id "MI39_2792";
MI39-1	stop_codon	1145567	1145569	-	0	transcript_id "MI39_8797.t1"; gene_id "MI39_8797";
MI39-1	transcript	1145567	1147174	-	.	MI39_8797.t1
MI39-1	transcript	1145567	1147638	-	.	MI39_2792.t1
MI39-1	CDS	1145570	1147174	-	0	transcript_id "MI39_8797.t1"; gene_id "MI39_8797";
MI39-1	start_codon	1147172	1147174	-	0	transcript_id "MI39_8797.t1"; gene_id "MI39_8797";
MI39-1	CDS	1147417	1147638	-	0	transcript_id "MI39_2792.t1"; gene_id "MI39_2792";
MI39-1	start_codon	1147636	1147638	-	0	transcript_id "MI39_2792.t1"; gene_id "MI39_2792";
MI39-1	CDS	1148097	1148117	+	0	transcript_id "MI39_2793.t1"; gene_id "MI39_2793";
MI39-1	gene	1148097	1149529	+	.	MI39_2793
MI39-1	start_codon	1148097	1148099	+	0	transcript_id "MI39_2793.t1"; gene_id "MI39_2793";
MI39-1	transcript	1148097	1149529	+	.	MI39_2793.t1
MI39-1	stop_codon	1149527	1149529	+	0	transcript_id "MI39_2793.t1"; gene_id "MI39_2793";
MI39-1	gene	1152185	1155945	+	.	MI39_8688
MI39-1	intron	1152185	1152245	+	.	transcript_id "MI39_8688.t1"; gene_id "MI39_8688";
MI39-1	transcript	1152185	1155945	+	.	MI39_8688.t1
MI39-1	CDS	1152201	1152203	+	0	transcript_id "MI39_2794.t1"; gene_id "MI39_2794";
MI39-1	CDS	1152201	1152203	+	0	transcript_id "MI39_6696.t1"; gene_id "MI39_6696";
MI39-1	gene	1152201	1154499	+	.	MI39_2794
MI39-1	gene	1152201	1155945	+	.	MI39_6696
MI39-1	start_codon	1152201	1152203	+	0	transcript_id "MI39_2794.t1"; gene_id "MI39_2794";
MI39-1	start_codon	1152201	1152203	+	0	transcript_id "MI39_6696.t1"; gene_id "MI39_6696";
MI39-1	transcript	1152201	1154499	+	.	MI39_2794.t1
MI39-1	transcript	1152201	1155945	+	.	MI39_6696.t1
MI39-1	intron	1154415	1154499	+	.	transcript_id "MI39_2794.t1"; gene_id "MI39_2794";
MI39-1	stop_codon	1155943	1155945	+	0	transcript_id "MI39_6696.t1"; gene_id "MI39_6696";
MI39-1	stop_codon	1155943	1155945	+	0	transcript_id "MI39_8688.t1"; gene_id "MI39_8688";
MI39-1	gene	1156100	1157079	-	.	MI39_6697
MI39-1	stop_codon	1156100	1156102	-	0	transcript_id "MI39_6697.t1"; gene_id "MI39_6697";
MI39-1	transcript	1156100	1157079	-	.	MI39_6697.t1
MI39-1	CDS	1157049	1157079	-	0	transcript_id "MI39_6697.t1"; gene_id "MI39_6697";
MI39-1	start_codon	1157077	1157079	-	0	transcript_id "MI39_6697.t1"; gene_id "MI39_6697";
MI39-1	CDS	1157188	1157353	+	0	transcript_id "MI39_6698.t1"; gene_id "MI39_6698";
MI39-1	gene	1157188	1157894	+	.	MI39_6698
MI39-1	start_codon	1157188	1157190	+	0	transcript_id "MI39_6698.t1"; gene_id "MI39_6698";
MI39-1	transcript	1157188	1157894	+	.	MI39_6698.t1
MI39-1	stop_codon	1157892	1157894	+	0	transcript_id "MI39_6698.t1"; gene_id "MI39_6698";
MI39-1	gene	1158093	1160156	-	.	MI39_6699
MI39-1	stop_codon	1158093	1158095	-	0	transcript_id "MI39_6699.t1"; gene_id "MI39_6699";
MI39-1	transcript	1158093	1160156	-	.	MI39_6699.t1
MI39-1	gene	1159434	1160156	-	.	MI39_14117
MI39-1	stop_codon	1159434	1159436	-	0	transcript_id "MI39_14117.t1"; gene_id "MI39_14117";
MI39-1	transcript	1159434	1160156	-	.	MI39_14117.t1
MI39-1	CDS	1159906	1160156	-	0	transcript_id "MI39_14117.t1"; gene_id "MI39_14117";
MI39-1	CDS	1159906	1160156	-	0	transcript_id "MI39_6699.t1"; gene_id "MI39_6699";
MI39-1	start_codon	1160154	1160156	-	0	transcript_id "MI39_6699.t1"; gene_id "MI39_6699";
MI39-1	start_codon	1160154	1160156	-	0	transcript_id "MI39_14117.t1"; gene_id "MI39_14117";
MI39-1	gene	1160521	1162815	-	.	MI39_8689
MI39-1	gene	1160521	1163645	-	.	MI39_12636
MI39-1	stop_codon	1160521	1160523	-	0	transcript_id "MI39_8689.t1"; gene_id "MI39_8689";
MI39-1	stop_codon	1160521	1160523	-	0	transcript_id "MI39_12636.t1"; gene_id "MI39_12636";
MI39-1	transcript	1160521	1162815	-	.	MI39_8689.t1
MI39-1	transcript	1160521	1163645	-	.	MI39_12636.t1
MI39-1	CDS	1160524	1162815	-	0	transcript_id "MI39_8689.t1"; gene_id "MI39_8689";
MI39-1	CDS	1161527	1163468	-	2	transcript_id "MI39_5687.t1"; gene_id "MI39_5687";
MI39-1	gene	1161527	1163645	-	.	MI39_5687
MI39-1	transcript	1161527	1163645	-	.	MI39_5687.t1
MI39-1	start_codon	1162813	1162815	-	0	transcript_id "MI39_8689.t1"; gene_id "MI39_8689";
MI39-1	CDS	1163522	1163645	-	0	transcript_id "MI39_12636.t1"; gene_id "MI39_12636";
MI39-1	CDS	1163522	1163645	-	0	transcript_id "MI39_5687.t1"; gene_id "MI39_5687";
MI39-1	start_codon	1163643	1163645	-	0	transcript_id "MI39_5687.t1"; gene_id "MI39_5687";
MI39-1	start_codon	1163643	1163645	-	0	transcript_id "MI39_12636.t1"; gene_id "MI39_12636";
MI39-1	CDS	1164119	1164344	+	0	transcript_id "MI39_5688.t1"; gene_id "MI39_5688";
MI39-1	gene	1164119	1164943	+	.	MI39_5688
MI39-1	start_codon	1164119	1164121	+	0	transcript_id "MI39_5688.t1"; gene_id "MI39_5688";
MI39-1	transcript	1164119	1164943	+	.	MI39_5688.t1
MI39-1	stop_codon	1164941	1164943	+	0	transcript_id "MI39_5688.t1"; gene_id "MI39_5688";
MI39-1	gene	1166106	1168020	-	.	MI39_5689
MI39-1	stop_codon	1166106	1166108	-	0	transcript_id "MI39_5689.t1"; gene_id "MI39_5689";
MI39-1	transcript	1166106	1168020	-	.	MI39_5689.t1
MI39-1	CDS	1166974	1168020	-	0	transcript_id "MI39_5689.t1"; gene_id "MI39_5689";
MI39-1	start_codon	1168018	1168020	-	0	transcript_id "MI39_5689.t1"; gene_id "MI39_5689";
MI39-1	CDS	1170298	1170432	+	0	transcript_id "MI39_3257.t1"; gene_id "MI39_3257";
MI39-1	gene	1170298	1172725	+	.	MI39_3257
MI39-1	start_codon	1170298	1170300	+	0	transcript_id "MI39_3257.t1"; gene_id "MI39_3257";
MI39-1	transcript	1170298	1172725	+	.	MI39_3257.t1
MI39-1	CDS	1170759	1171224	+	1	transcript_id "MI39_9519.t1"; gene_id "MI39_9519";
MI39-1	gene	1170759	1172725	+	.	MI39_9519
MI39-1	transcript	1170759	1172725	+	.	MI39_9519.t1
MI39-1	stop_codon	1172723	1172725	+	0	transcript_id "MI39_3257.t1"; gene_id "MI39_3257";
MI39-1	stop_codon	1172723	1172725	+	0	transcript_id "MI39_9519.t1"; gene_id "MI39_9519";
MI39-1	gene	1173193	1173957	-	.	MI39_3258
MI39-1	stop_codon	1173193	1173195	-	0	transcript_id "MI39_3258.t1"; gene_id "MI39_3258";
MI39-1	transcript	1173193	1173957	-	.	MI39_3258.t1
MI39-1	CDS	1173196	1173957	-	0	transcript_id "MI39_3258.t1"; gene_id "MI39_3258";
MI39-1	CDS	1173771	1173957	-	0	transcript_id "MI39_11004.t1"; gene_id "MI39_11004";
MI39-1	gene	1173771	1173957	-	.	MI39_11004
MI39-1	transcript	1173771	1173957	-	.	MI39_11004.t1
MI39-1	start_codon	1173955	1173957	-	0	transcript_id "MI39_3258.t1"; gene_id "MI39_3258";
MI39-1	start_codon	1173955	1173957	-	0	transcript_id "MI39_11004.t1"; gene_id "MI39_11004";
MI39-1	CDS	1175688	1175700	+	0	transcript_id "MI39_7858.t1"; gene_id "MI39_7858";
MI39-1	CDS	1175688	1175700	+	0	transcript_id "MI39_3259.t1"; gene_id "MI39_3259";
MI39-1	gene	1175688	1177688	+	.	MI39_7858
MI39-1	gene	1175688	1178043	+	.	MI39_3259
MI39-1	start_codon	1175688	1175690	+	0	transcript_id "MI39_3259.t1"; gene_id "MI39_3259";
MI39-1	start_codon	1175688	1175690	+	0	transcript_id "MI39_7858.t1"; gene_id "MI39_7858";
MI39-1	transcript	1175688	1177688	+	.	MI39_7858.t1
MI39-1	transcript	1175688	1178043	+	.	MI39_3259.t1
MI39-1	stop_codon	1177686	1177688	+	0	transcript_id "MI39_7858.t1"; gene_id "MI39_7858";
MI39-1	stop_codon	1178041	1178043	+	0	transcript_id "MI39_3259.t1"; gene_id "MI39_3259";
MI39-1	CDS	1178776	1179678	+	0	transcript_id "MI39_9520.t1"; gene_id "MI39_9520";
MI39-1	gene	1178776	1179681	+	.	MI39_9520
MI39-1	start_codon	1178776	1178778	+	0	transcript_id "MI39_9520.t1"; gene_id "MI39_9520";
MI39-1	transcript	1178776	1179681	+	.	MI39_9520.t1
MI39-1	stop_codon	1179679	1179681	+	0	transcript_id "MI39_9520.t1"; gene_id "MI39_9520";
MI39-1	gene	1179925	1181247	-	.	MI39_9521
MI39-1	stop_codon	1179925	1179927	-	0	transcript_id "MI39_9521.t1"; gene_id "MI39_9521";
MI39-1	transcript	1179925	1181247	-	.	MI39_9521.t1
MI39-1	CDS	1179928	1181247	-	0	transcript_id "MI39_9521.t1"; gene_id "MI39_9521";
MI39-1	start_codon	1181245	1181247	-	0	transcript_id "MI39_9521.t1"; gene_id "MI39_9521";
MI39-1	gene	1182556	1183025	-	.	MI39_9522
MI39-1	gene	1182556	1183760	-	.	MI39_11005
MI39-1	stop_codon	1182556	1182558	-	0	transcript_id "MI39_9522.t1"; gene_id "MI39_9522";
MI39-1	stop_codon	1182556	1182558	-	0	transcript_id "MI39_11005.t1"; gene_id "MI39_11005";
MI39-1	transcript	1182556	1183025	-	.	MI39_9522.t1
MI39-1	transcript	1182556	1183760	-	.	MI39_11005.t1
MI39-1	CDS	1182642	1183025	-	0	transcript_id "MI39_9522.t1"; gene_id "MI39_9522";
MI39-1	CDS	1182642	1183760	-	0	transcript_id "MI39_11005.t1"; gene_id "MI39_11005";
MI39-1	start_codon	1183758	1183760	-	0	transcript_id "MI39_11005.t1"; gene_id "MI39_11005";
MI39-1	CDS	1193598	1193622	+	1	transcript_id "MI39_11240.t1"; gene_id "MI39_11240";
MI39-1	gene	1193598	1194789	+	.	MI39_11240
MI39-1	transcript	1193598	1194789	+	.	MI39_11240.t1
MI39-1	stop_codon	1194787	1194789	+	0	transcript_id "MI39_11240.t1"; gene_id "MI39_11240";
MI39-1	gene	1196732	1197305	-	.	MI39_11241
MI39-1	stop_codon	1196732	1196734	-	0	transcript_id "MI39_11241.t1"; gene_id "MI39_11241";
MI39-1	transcript	1196732	1197305	-	.	MI39_11241.t1
MI39-1	CDS	1197303	1197305	-	0	transcript_id "MI39_11241.t1"; gene_id "MI39_11241";
MI39-1	start_codon	1197303	1197305	-	0	transcript_id "MI39_11241.t1"; gene_id "MI39_11241";
MI39-1	gene	1198594	1200185	-	.	MI39_11242
MI39-1	stop_codon	1198594	1198596	-	0	transcript_id "MI39_11242.t1"; gene_id "MI39_11242";
MI39-1	transcript	1198594	1200185	-	.	MI39_11242.t1
MI39-1	gene	1199142	1200185	-	.	MI39_7154
MI39-1	stop_codon	1199142	1199144	-	0	transcript_id "MI39_7154.t1"; gene_id "MI39_7154";
MI39-1	transcript	1199142	1200185	-	.	MI39_7154.t1
MI39-1	CDS	1199145	1200185	-	0	transcript_id "MI39_7154.t1"; gene_id "MI39_7154";
MI39-1	CDS	1199157	1200185	-	0	transcript_id "MI39_11242.t1"; gene_id "MI39_11242";
MI39-1	CDS	1199584	1200185	-	0	transcript_id "MI39_14029.t1"; gene_id "MI39_14029";
MI39-1	gene	1199584	1200185	-	.	MI39_14029
MI39-1	transcript	1199584	1200185	-	.	MI39_14029.t1
MI39-1	start_codon	1200183	1200185	-	0	transcript_id "MI39_7154.t1"; gene_id "MI39_7154";
MI39-1	start_codon	1200183	1200185	-	0	transcript_id "MI39_11242.t1"; gene_id "MI39_11242";
MI39-1	start_codon	1200183	1200185	-	0	transcript_id "MI39_14029.t1"; gene_id "MI39_14029";
MI39-1	CDS	1204124	1204753	+	0	transcript_id "MI39_11243.t1"; gene_id "MI39_11243";
MI39-1	CDS	1204124	1204753	+	0	transcript_id "MI39_7155.t1"; gene_id "MI39_7155";
MI39-1	gene	1204124	1205074	+	.	MI39_11243
MI39-1	gene	1204124	1206774	+	.	MI39_7155
MI39-1	start_codon	1204124	1204126	+	0	transcript_id "MI39_7155.t1"; gene_id "MI39_7155";
MI39-1	start_codon	1204124	1204126	+	0	transcript_id "MI39_11243.t1"; gene_id "MI39_11243";
MI39-1	transcript	1204124	1205074	+	.	MI39_11243.t1
MI39-1	transcript	1204124	1206774	+	.	MI39_7155.t1
MI39-1	CDS	1204801	1205074	+	0	transcript_id "MI39_11243.t1"; gene_id "MI39_11243";
MI39-1	stop_codon	1206772	1206774	+	0	transcript_id "MI39_7155.t1"; gene_id "MI39_7155";
MI39-1	CDS	1207650	1208083	+	0	transcript_id "MI39_7156.t1"; gene_id "MI39_7156";
MI39-1	gene	1207650	1208731	+	.	MI39_7156
MI39-1	start_codon	1207650	1207652	+	0	transcript_id "MI39_7156.t1"; gene_id "MI39_7156";
MI39-1	transcript	1207650	1208731	+	.	MI39_7156.t1
MI39-1	stop_codon	1208729	1208731	+	0	transcript_id "MI39_7156.t1"; gene_id "MI39_7156";
MI39-1	gene	1209053	1211266	-	.	MI39_14030
MI39-1	gene	1209053	1211578	-	.	MI39_7157
MI39-1	stop_codon	1209053	1209055	-	0	transcript_id "MI39_7157.t1"; gene_id "MI39_7157";
MI39-1	stop_codon	1209053	1209055	-	0	transcript_id "MI39_14030.t1"; gene_id "MI39_14030";
MI39-1	transcript	1209053	1211266	-	.	MI39_14030.t1
MI39-1	transcript	1209053	1211578	-	.	MI39_7157.t1
MI39-1	gene	1210731	1211578	-	.	MI39_4793
MI39-1	intron	1210731	1210738	-	.	transcript_id "MI39_4793.t1"; gene_id "MI39_4793";
MI39-1	transcript	1210731	1211578	-	.	MI39_4793.t1
MI39-1	CDS	1210846	1211266	-	0	transcript_id "MI39_14030.t1"; gene_id "MI39_14030";
MI39-1	CDS	1210846	1211578	-	0	transcript_id "MI39_7157.t1"; gene_id "MI39_7157";
MI39-1	CDS	1210846	1211578	-	0	transcript_id "MI39_4793.t1"; gene_id "MI39_4793";
MI39-1	start_codon	1211264	1211266	-	0	transcript_id "MI39_14030.t1"; gene_id "MI39_14030";
MI39-1	start_codon	1211576	1211578	-	0	transcript_id "MI39_4793.t1"; gene_id "MI39_4793";
MI39-1	start_codon	1211576	1211578	-	0	transcript_id "MI39_7157.t1"; gene_id "MI39_7157";
MI39-1	CDS	1213912	1214056	+	0	transcript_id "MI39_4794.t1"; gene_id "MI39_4794";
MI39-1	gene	1213912	1215233	+	.	MI39_4794
MI39-1	start_codon	1213912	1213914	+	0	transcript_id "MI39_4794.t1"; gene_id "MI39_4794";
MI39-1	transcript	1213912	1215233	+	.	MI39_4794.t1
MI39-1	stop_codon	1215231	1215233	+	0	transcript_id "MI39_4794.t1"; gene_id "MI39_4794";
MI39-1	gene	1215667	1216912	-	.	MI39_4795
MI39-1	stop_codon	1215667	1215669	-	0	transcript_id "MI39_4795.t1"; gene_id "MI39_4795";
MI39-1	transcript	1215667	1216912	-	.	MI39_4795.t1
MI39-1	CDS	1216672	1216912	-	0	transcript_id "MI39_4795.t1"; gene_id "MI39_4795";
MI39-1	start_codon	1216910	1216912	-	0	transcript_id "MI39_4795.t1"; gene_id "MI39_4795";
MI39-1	CDS	1220485	1220528	+	0	transcript_id "MI39_3266.t1"; gene_id "MI39_3266";
MI39-1	gene	1220485	1221278	+	.	MI39_3266
MI39-1	start_codon	1220485	1220487	+	0	transcript_id "MI39_3266.t1"; gene_id "MI39_3266";
MI39-1	transcript	1220485	1221278	+	.	MI39_3266.t1
MI39-1	stop_codon	1221276	1221278	+	0	transcript_id "MI39_3266.t1"; gene_id "MI39_3266";
MI39-1	gene	1222487	1224294	-	.	MI39_3267
MI39-1	stop_codon	1222487	1222489	-	0	transcript_id "MI39_3267.t1"; gene_id "MI39_3267";
MI39-1	transcript	1222487	1224294	-	.	MI39_3267.t1
MI39-1	CDS	1224010	1224294	-	0	transcript_id "MI39_3267.t1"; gene_id "MI39_3267";
MI39-1	start_codon	1224292	1224294	-	0	transcript_id "MI39_3267.t1"; gene_id "MI39_3267";
MI39-1	CDS	1225166	1225360	+	0	transcript_id "MI39_3268.t1"; gene_id "MI39_3268";
MI39-1	gene	1225166	1225807	+	.	MI39_3268
MI39-1	start_codon	1225166	1225168	+	0	transcript_id "MI39_3268.t1"; gene_id "MI39_3268";
MI39-1	transcript	1225166	1225807	+	.	MI39_3268.t1
MI39-1	stop_codon	1225805	1225807	+	0	transcript_id "MI39_3268.t1"; gene_id "MI39_3268";
MI39-1	gene	1225994	1228114	-	.	MI39_3269
MI39-1	stop_codon	1225994	1225996	-	0	transcript_id "MI39_3269.t1"; gene_id "MI39_3269";
MI39-1	transcript	1225994	1228114	-	.	MI39_3269.t1
MI39-1	CDS	1225997	1228114	-	0	transcript_id "MI39_3269.t1"; gene_id "MI39_3269";
MI39-1	CDS	1227344	1227920	-	1	transcript_id "MI39_11032.t1"; gene_id "MI39_11032";
MI39-1	gene	1227344	1228046	-	.	MI39_11032
MI39-1	transcript	1227344	1228046	-	.	MI39_11032.t1
MI39-1	CDS	1227964	1228046	-	0	transcript_id "MI39_11032.t1"; gene_id "MI39_11032";
MI39-1	start_codon	1228044	1228046	-	0	transcript_id "MI39_11032.t1"; gene_id "MI39_11032";
MI39-1	start_codon	1228112	1228114	-	0	transcript_id "MI39_3269.t1"; gene_id "MI39_3269";
MI39-1	CDS	1228914	1229594	+	0	transcript_id "MI39_6081.t1"; gene_id "MI39_6081";
MI39-1	gene	1228914	1229597	+	.	MI39_6081
MI39-1	start_codon	1228914	1228916	+	0	transcript_id "MI39_6081.t1"; gene_id "MI39_6081";
MI39-1	transcript	1228914	1229597	+	.	MI39_6081.t1
MI39-1	stop_codon	1229595	1229597	+	0	transcript_id "MI39_6081.t1"; gene_id "MI39_6081";
MI39-1	CDS	1229872	1229944	+	0	transcript_id "MI39_4719.t1"; gene_id "MI39_4719";
MI39-1	gene	1229872	1230406	+	.	MI39_4719
MI39-1	start_codon	1229872	1229874	+	0	transcript_id "MI39_4719.t1"; gene_id "MI39_4719";
MI39-1	transcript	1229872	1230406	+	.	MI39_4719.t1
MI39-1	stop_codon	1230404	1230406	+	0	transcript_id "MI39_4719.t1"; gene_id "MI39_4719";
MI39-1	gene	1230835	1231591	-	.	MI39_11033
MI39-1	gene	1230835	1233856	-	.	MI39_4720
MI39-1	stop_codon	1230835	1230837	-	0	transcript_id "MI39_4720.t1"; gene_id "MI39_4720";
MI39-1	stop_codon	1230835	1230837	-	0	transcript_id "MI39_11033.t1"; gene_id "MI39_11033";
MI39-1	transcript	1230835	1231591	-	.	MI39_11033.t1
MI39-1	transcript	1230835	1233856	-	.	MI39_4720.t1
MI39-1	CDS	1231521	1231591	-	0	transcript_id "MI39_11033.t1"; gene_id "MI39_11033";
MI39-1	start_codon	1231589	1231591	-	0	transcript_id "MI39_11033.t1"; gene_id "MI39_11033";
MI39-1	gene	1232322	1233856	-	.	MI39_11034
MI39-1	stop_codon	1232322	1232324	-	0	transcript_id "MI39_11034.t1"; gene_id "MI39_11034";
MI39-1	transcript	1232322	1233856	-	.	MI39_11034.t1
MI39-1	CDS	1233794	1233856	-	0	transcript_id "MI39_11034.t1"; gene_id "MI39_11034";
MI39-1	CDS	1233794	1233856	-	0	transcript_id "MI39_4720.t1"; gene_id "MI39_4720";
MI39-1	start_codon	1233854	1233856	-	0	transcript_id "MI39_4720.t1"; gene_id "MI39_4720";
MI39-1	start_codon	1233854	1233856	-	0	transcript_id "MI39_11034.t1"; gene_id "MI39_11034";
MI39-1	CDS	1234701	1237712	+	0	transcript_id "MI39_11035.t1"; gene_id "MI39_11035";
MI39-1	CDS	1234701	1237712	+	0	transcript_id "MI39_4721.t1"; gene_id "MI39_4721";
MI39-1	gene	1234701	1238765	+	.	MI39_11035
MI39-1	gene	1234701	1240069	+	.	MI39_4721
MI39-1	start_codon	1234701	1234703	+	0	transcript_id "MI39_4721.t1"; gene_id "MI39_4721";
MI39-1	start_codon	1234701	1234703	+	0	transcript_id "MI39_11035.t1"; gene_id "MI39_11035";
MI39-1	transcript	1234701	1238765	+	.	MI39_11035.t1
MI39-1	transcript	1234701	1240069	+	.	MI39_4721.t1
MI39-1	CDS	1237760	1238765	+	0	transcript_id "MI39_11035.t1"; gene_id "MI39_11035";
MI39-1	CDS	1238549	1240066	+	0	transcript_id "MI39_12518.t1"; gene_id "MI39_12518";
MI39-1	gene	1238549	1240069	+	.	MI39_12518
MI39-1	transcript	1238549	1240069	+	.	MI39_12518.t1
MI39-1	CDS	1238561	1240066	+	0	transcript_id "MI39_11895.t1"; gene_id "MI39_11895";
MI39-1	gene	1238561	1240069	+	.	MI39_11895
MI39-1	transcript	1238561	1240069	+	.	MI39_11895.t1
MI39-1	stop_codon	1240067	1240069	+	0	transcript_id "MI39_4721.t1"; gene_id "MI39_4721";
MI39-1	stop_codon	1240067	1240069	+	0	transcript_id "MI39_11895.t1"; gene_id "MI39_11895";
MI39-1	stop_codon	1240067	1240069	+	0	transcript_id "MI39_12518.t1"; gene_id "MI39_12518";
MI39-1	CDS	1243542	1243632	+	0	transcript_id "MI39_2210.t1"; gene_id "MI39_2210";
MI39-1	CDS	1243542	1243632	+	0	transcript_id "MI39_4722.t1"; gene_id "MI39_4722";
MI39-1	gene	1243542	1245051	+	.	MI39_4722
MI39-1	gene	1243542	1245310	+	.	MI39_2210
MI39-1	start_codon	1243542	1243544	+	0	transcript_id "MI39_2210.t1"; gene_id "MI39_2210";
MI39-1	start_codon	1243542	1243544	+	0	transcript_id "MI39_4722.t1"; gene_id "MI39_4722";
MI39-1	transcript	1243542	1245051	+	.	MI39_4722.t1
MI39-1	transcript	1243542	1245310	+	.	MI39_2210.t1
MI39-1	CDS	1244531	1245051	+	0	transcript_id "MI39_4722.t1"; gene_id "MI39_4722";
MI39-1	stop_codon	1245308	1245310	+	0	transcript_id "MI39_2210.t1"; gene_id "MI39_2210";
MI39-1	CDS	1246176	1246433	+	0	transcript_id "MI39_2211.t1"; gene_id "MI39_2211";
MI39-1	gene	1246176	1247224	+	.	MI39_2211
MI39-1	start_codon	1246176	1246178	+	0	transcript_id "MI39_2211.t1"; gene_id "MI39_2211";
MI39-1	transcript	1246176	1247224	+	.	MI39_2211.t1
MI39-1	stop_codon	1247222	1247224	+	0	transcript_id "MI39_2211.t1"; gene_id "MI39_2211";
MI39-1	gene	1247552	1248312	-	.	MI39_10933
MI39-1	gene	1247552	1248967	-	.	MI39_2212
MI39-1	stop_codon	1247552	1247554	-	0	transcript_id "MI39_2212.t1"; gene_id "MI39_2212";
MI39-1	stop_codon	1247552	1247554	-	0	transcript_id "MI39_10933.t1"; gene_id "MI39_10933";
MI39-1	transcript	1247552	1248312	-	.	MI39_10933.t1
MI39-1	transcript	1247552	1248967	-	.	MI39_2212.t1
MI39-1	CDS	1247555	1248967	-	0	transcript_id "MI39_2212.t1"; gene_id "MI39_2212";
MI39-1	CDS	1248240	1248312	-	0	transcript_id "MI39_10933.t1"; gene_id "MI39_10933";
MI39-1	start_codon	1248310	1248312	-	0	transcript_id "MI39_10933.t1"; gene_id "MI39_10933";
MI39-1	gene	1248507	1253932	-	.	MI39_10934
MI39-1	stop_codon	1248507	1248509	-	0	transcript_id "MI39_10934.t1"; gene_id "MI39_10934";
MI39-1	transcript	1248507	1253932	-	.	MI39_10934.t1
MI39-1	start_codon	1248965	1248967	-	0	transcript_id "MI39_2212.t1"; gene_id "MI39_2212";
MI39-1	CDS	1249733	1250053	+	0	transcript_id "MI39_2213.t1"; gene_id "MI39_2213";
MI39-1	gene	1249733	1250056	+	.	MI39_2213
MI39-1	start_codon	1249733	1249735	+	0	transcript_id "MI39_2213.t1"; gene_id "MI39_2213";
MI39-1	transcript	1249733	1250056	+	.	MI39_2213.t1
MI39-1	stop_codon	1250054	1250056	+	0	transcript_id "MI39_2213.t1"; gene_id "MI39_2213";
MI39-1	gene	1250449	1252138	-	.	MI39_2214
MI39-1	gene	1250449	1253911	-	.	MI39_10397
MI39-1	stop_codon	1250449	1250451	-	0	transcript_id "MI39_2214.t1"; gene_id "MI39_2214";
MI39-1	stop_codon	1250449	1250451	-	0	transcript_id "MI39_10397.t1"; gene_id "MI39_10397";
MI39-1	transcript	1250449	1252138	-	.	MI39_2214.t1
MI39-1	transcript	1250449	1253911	-	.	MI39_10397.t1
MI39-1	CDS	1251072	1252138	-	0	transcript_id "MI39_2214.t1"; gene_id "MI39_2214";
MI39-1	CDS	1251072	1253911	-	0	transcript_id "MI39_10397.t1"; gene_id "MI39_10397";
MI39-1	CDS	1251072	1253932	-	0	transcript_id "MI39_10934.t1"; gene_id "MI39_10934";
MI39-1	CDS	1251239	1253932	-	0	transcript_id "MI39_10638.t1"; gene_id "MI39_10638";
MI39-1	gene	1251239	1253932	-	.	MI39_10638
MI39-1	transcript	1251239	1253932	-	.	MI39_10638.t1
MI39-1	start_codon	1252136	1252138	-	0	transcript_id "MI39_2214.t1"; gene_id "MI39_2214";
MI39-1	start_codon	1253909	1253911	-	0	transcript_id "MI39_10397.t1"; gene_id "MI39_10397";
MI39-1	start_codon	1253930	1253932	-	0	transcript_id "MI39_10638.t1"; gene_id "MI39_10638";
MI39-1	start_codon	1253930	1253932	-	0	transcript_id "MI39_10934.t1"; gene_id "MI39_10934";
MI39-1	gene	1255076	1255461	-	.	MI39_10639
MI39-1	stop_codon	1255076	1255078	-	0	transcript_id "MI39_10639.t1"; gene_id "MI39_10639";
MI39-1	transcript	1255076	1255461	-	.	MI39_10639.t1
MI39-1	CDS	1255318	1255461	-	0	transcript_id "MI39_10639.t1"; gene_id "MI39_10639";
MI39-1	start_codon	1255459	1255461	-	0	transcript_id "MI39_10639.t1"; gene_id "MI39_10639";
MI39-1	CDS	1256238	1257128	+	0	transcript_id "MI39_10640.t1"; gene_id "MI39_10640";
MI39-1	gene	1256238	1257131	+	.	MI39_10640
MI39-1	start_codon	1256238	1256240	+	0	transcript_id "MI39_10640.t1"; gene_id "MI39_10640";
MI39-1	transcript	1256238	1257131	+	.	MI39_10640.t1
MI39-1	stop_codon	1257129	1257131	+	0	transcript_id "MI39_10640.t1"; gene_id "MI39_10640";
MI39-1	gene	1257359	1257996	-	.	MI39_10935
MI39-1	gene	1257359	1258757	-	.	MI39_10641
MI39-1	stop_codon	1257359	1257361	-	0	transcript_id "MI39_10641.t1"; gene_id "MI39_10641";
MI39-1	stop_codon	1257359	1257361	-	0	transcript_id "MI39_10935.t1"; gene_id "MI39_10935";
MI39-1	transcript	1257359	1257996	-	.	MI39_10935.t1
MI39-1	transcript	1257359	1258757	-	.	MI39_10641.t1
MI39-1	CDS	1257362	1257996	-	2	transcript_id "MI39_10935.t1"; gene_id "MI39_10935";
MI39-1	CDS	1258716	1258757	-	0	transcript_id "MI39_10641.t1"; gene_id "MI39_10641";
MI39-1	start_codon	1258755	1258757	-	0	transcript_id "MI39_10641.t1"; gene_id "MI39_10641";
MI39-1	gene	1260756	1261447	-	.	MI39_8453
MI39-1	stop_codon	1260756	1260758	-	0	transcript_id "MI39_8453.t1"; gene_id "MI39_8453";
MI39-1	transcript	1260756	1261447	-	.	MI39_8453.t1
MI39-1	CDS	1261272	1261447	-	0	transcript_id "MI39_8453.t1"; gene_id "MI39_8453";
MI39-1	start_codon	1261445	1261447	-	0	transcript_id "MI39_8453.t1"; gene_id "MI39_8453";
MI39-1	gene	1262427	1263386	-	.	MI39_3819
MI39-1	stop_codon	1262427	1262429	-	0	transcript_id "MI39_3819.t1"; gene_id "MI39_3819";
MI39-1	transcript	1262427	1263386	-	.	MI39_3819.t1
MI39-1	CDS	1262430	1263386	-	0	transcript_id "MI39_3819.t1"; gene_id "MI39_3819";
MI39-1	start_codon	1263384	1263386	-	0	transcript_id "MI39_3819.t1"; gene_id "MI39_3819";
MI39-1	gene	1264278	1265114	-	.	MI39_8454
MI39-1	gene	1264278	1265114	-	.	MI39_3820
MI39-1	stop_codon	1264278	1264280	-	0	transcript_id "MI39_3820.t1"; gene_id "MI39_3820";
MI39-1	stop_codon	1264278	1264280	-	0	transcript_id "MI39_8454.t1"; gene_id "MI39_8454";
MI39-1	transcript	1264278	1265114	-	.	MI39_8454.t1
MI39-1	transcript	1264278	1265114	-	.	MI39_3820.t1
MI39-1	CDS	1264281	1265114	-	0	transcript_id "MI39_3820.t1"; gene_id "MI39_3820";
MI39-1	CDS	1264984	1265114	-	0	transcript_id "MI39_8454.t1"; gene_id "MI39_8454";
MI39-1	start_codon	1265112	1265114	-	0	transcript_id "MI39_3820.t1"; gene_id "MI39_3820";
MI39-1	start_codon	1265112	1265114	-	0	transcript_id "MI39_8454.t1"; gene_id "MI39_8454";
MI39-1	gene	1266100	1267817	-	.	MI39_3821
MI39-1	gene	1266100	1267862	-	.	MI39_8455
MI39-1	stop_codon	1266100	1266102	-	0	transcript_id "MI39_3821.t1"; gene_id "MI39_3821";
MI39-1	stop_codon	1266100	1266102	-	0	transcript_id "MI39_8455.t1"; gene_id "MI39_8455";
MI39-1	transcript	1266100	1267817	-	.	MI39_3821.t1
MI39-1	transcript	1266100	1267862	-	.	MI39_8455.t1
MI39-1	CDS	1266316	1267817	-	0	transcript_id "MI39_3821.t1"; gene_id "MI39_3821";
MI39-1	CDS	1266316	1267862	-	0	transcript_id "MI39_8455.t1"; gene_id "MI39_8455";
MI39-1	start_codon	1267815	1267817	-	0	transcript_id "MI39_3821.t1"; gene_id "MI39_3821";
MI39-1	start_codon	1267860	1267862	-	0	transcript_id "MI39_8455.t1"; gene_id "MI39_8455";
MI39-1	gene	1271724	1278181	-	.	MI39_13596
MI39-1	stop_codon	1271724	1271726	-	0	transcript_id "MI39_13596.t1"; gene_id "MI39_13596";
MI39-1	transcript	1271724	1278181	-	.	MI39_13596.t1
MI39-1	CDS	1273272	1278181	-	0	transcript_id "MI39_13596.t1"; gene_id "MI39_13596";
MI39-1	CDS	1274851	1278181	-	0	transcript_id "MI39_5584.t1"; gene_id "MI39_5584";
MI39-1	gene	1274851	1278181	-	.	MI39_5584
MI39-1	transcript	1274851	1278181	-	.	MI39_5584.t1
MI39-1	CDS	1275094	1278181	-	0	transcript_id "MI39_3370.t1"; gene_id "MI39_3370";
MI39-1	gene	1275094	1278181	-	.	MI39_3370
MI39-1	transcript	1275094	1278181	-	.	MI39_3370.t1
MI39-1	CDS	1277460	1278181	-	0	transcript_id "MI39_4929.t1"; gene_id "MI39_4929";
MI39-1	gene	1277460	1278181	-	.	MI39_4929
MI39-1	transcript	1277460	1278181	-	.	MI39_4929.t1
MI39-1	start_codon	1278179	1278181	-	0	transcript_id "MI39_3370.t1"; gene_id "MI39_3370";
MI39-1	start_codon	1278179	1278181	-	0	transcript_id "MI39_4929.t1"; gene_id "MI39_4929";
MI39-1	start_codon	1278179	1278181	-	0	transcript_id "MI39_5584.t1"; gene_id "MI39_5584";
MI39-1	start_codon	1278179	1278181	-	0	transcript_id "MI39_13596.t1"; gene_id "MI39_13596";
MI39-1	CDS	1279806	1279835	+	0	transcript_id "MI39_3371.t1"; gene_id "MI39_3371";
MI39-1	gene	1279806	1281807	+	.	MI39_3371
MI39-1	start_codon	1279806	1279808	+	0	transcript_id "MI39_3371.t1"; gene_id "MI39_3371";
MI39-1	transcript	1279806	1281807	+	.	MI39_3371.t1
MI39-1	stop_codon	1281805	1281807	+	0	transcript_id "MI39_3371.t1"; gene_id "MI39_3371";
MI39-1	gene	1282456	1282863	-	.	MI39_13597
MI39-1	gene	1282456	1283681	-	.	MI39_3372
MI39-1	stop_codon	1282456	1282458	-	0	transcript_id "MI39_3372.t1"; gene_id "MI39_3372";
MI39-1	stop_codon	1282456	1282458	-	0	transcript_id "MI39_13597.t1"; gene_id "MI39_13597";
MI39-1	transcript	1282456	1282863	-	.	MI39_13597.t1
MI39-1	transcript	1282456	1283681	-	.	MI39_3372.t1
MI39-1	CDS	1282459	1282863	-	0	transcript_id "MI39_13597.t1"; gene_id "MI39_13597";
MI39-1	start_codon	1282861	1282863	-	0	transcript_id "MI39_13597.t1"; gene_id "MI39_13597";
MI39-1	CDS	1283445	1283681	-	0	transcript_id "MI39_3372.t1"; gene_id "MI39_3372";
MI39-1	start_codon	1283679	1283681	-	0	transcript_id "MI39_3372.t1"; gene_id "MI39_3372";
MI39-1	gene	1286448	1288580	-	.	MI39_4930
MI39-1	stop_codon	1286448	1286450	-	0	transcript_id "MI39_4930.t1"; gene_id "MI39_4930";
MI39-1	transcript	1286448	1288580	-	.	MI39_4930.t1
MI39-1	CDS	1286451	1288580	-	0	transcript_id "MI39_4930.t1"; gene_id "MI39_4930";
MI39-1	CDS	1287559	1289826	-	1	transcript_id "MI39_6682.t1"; gene_id "MI39_6682";
MI39-1	gene	1287559	1290095	-	.	MI39_6682
MI39-1	transcript	1287559	1290095	-	.	MI39_6682.t1
MI39-1	start_codon	1288578	1288580	-	0	transcript_id "MI39_4930.t1"; gene_id "MI39_4930";
MI39-1	CDS	1288842	1289826	-	1	transcript_id "MI39_11312.t1"; gene_id "MI39_11312";
MI39-1	gene	1288842	1290095	-	.	MI39_11312
MI39-1	transcript	1288842	1290095	-	.	MI39_11312.t1
MI39-1	CDS	1289974	1290095	-	0	transcript_id "MI39_6682.t1"; gene_id "MI39_6682";
MI39-1	CDS	1289974	1290095	-	0	transcript_id "MI39_11312.t1"; gene_id "MI39_11312";
MI39-1	start_codon	1290093	1290095	-	0	transcript_id "MI39_6682.t1"; gene_id "MI39_6682";
MI39-1	start_codon	1290093	1290095	-	0	transcript_id "MI39_11312.t1"; gene_id "MI39_11312";
MI39-1	CDS	1292472	1292504	+	0	transcript_id "MI39_4335.t1"; gene_id "MI39_4335";
MI39-1	gene	1292472	1293352	+	.	MI39_4335
MI39-1	start_codon	1292472	1292474	+	0	transcript_id "MI39_4335.t1"; gene_id "MI39_4335";
MI39-1	transcript	1292472	1293352	+	.	MI39_4335.t1
MI39-1	stop_codon	1293350	1293352	+	0	transcript_id "MI39_4335.t1"; gene_id "MI39_4335";
MI39-1	gene	1293838	1295028	-	.	MI39_4336
MI39-1	stop_codon	1293838	1293840	-	0	transcript_id "MI39_4336.t1"; gene_id "MI39_4336";
MI39-1	transcript	1293838	1295028	-	.	MI39_4336.t1
MI39-1	CDS	1294847	1295028	-	0	transcript_id "MI39_4336.t1"; gene_id "MI39_4336";
MI39-1	start_codon	1295026	1295028	-	0	transcript_id "MI39_4336.t1"; gene_id "MI39_4336";
MI39-1	CDS	1295728	1295817	+	0	transcript_id "MI39_4337.t1"; gene_id "MI39_4337";
MI39-1	gene	1295728	1296268	+	.	MI39_4337
MI39-1	start_codon	1295728	1295730	+	0	transcript_id "MI39_4337.t1"; gene_id "MI39_4337";
MI39-1	transcript	1295728	1296268	+	.	MI39_4337.t1
MI39-1	stop_codon	1296266	1296268	+	0	transcript_id "MI39_4337.t1"; gene_id "MI39_4337";
MI39-1	gene	1296701	1297348	-	.	MI39_4338
MI39-1	stop_codon	1296701	1296703	-	0	transcript_id "MI39_4338.t1"; gene_id "MI39_4338";
MI39-1	transcript	1296701	1297348	-	.	MI39_4338.t1
MI39-1	CDS	1297242	1297348	-	0	transcript_id "MI39_4338.t1"; gene_id "MI39_4338";
MI39-1	start_codon	1297346	1297348	-	0	transcript_id "MI39_4338.t1"; gene_id "MI39_4338";
MI39-1	CDS	1298234	1298319	+	0	transcript_id "MI39_4339.t1"; gene_id "MI39_4339";
MI39-1	gene	1298234	1299893	+	.	MI39_4339
MI39-1	start_codon	1298234	1298236	+	0	transcript_id "MI39_4339.t1"; gene_id "MI39_4339";
MI39-1	transcript	1298234	1299893	+	.	MI39_4339.t1
MI39-1	stop_codon	1299891	1299893	+	0	transcript_id "MI39_4339.t1"; gene_id "MI39_4339";
MI39-1	gene	1300210	1301025	-	.	MI39_4340
MI39-1	stop_codon	1300210	1300212	-	0	transcript_id "MI39_4340.t1"; gene_id "MI39_4340";
MI39-1	transcript	1300210	1301025	-	.	MI39_4340.t1
MI39-1	CDS	1300767	1301025	-	0	transcript_id "MI39_4340.t1"; gene_id "MI39_4340";
MI39-1	start_codon	1301023	1301025	-	0	transcript_id "MI39_4340.t1"; gene_id "MI39_4340";
MI39-1	gene	1302631	1304370	-	.	MI39_9086
MI39-1	stop_codon	1302631	1302633	-	0	transcript_id "MI39_9086.t1"; gene_id "MI39_9086";
MI39-1	transcript	1302631	1304370	-	.	MI39_9086.t1
MI39-1	gene	1303259	1304370	-	.	MI39_14106
MI39-1	intron	1303259	1303277	-	.	transcript_id "MI39_14106.t1"; gene_id "MI39_14106";
MI39-1	transcript	1303259	1304370	-	.	MI39_14106.t1
MI39-1	CDS	1303370	1304370	-	0	transcript_id "MI39_14106.t1"; gene_id "MI39_14106";
MI39-1	CDS	1303370	1304370	-	0	transcript_id "MI39_9086.t1"; gene_id "MI39_9086";
MI39-1	start_codon	1304368	1304370	-	0	transcript_id "MI39_9086.t1"; gene_id "MI39_9086";
MI39-1	start_codon	1304368	1304370	-	0	transcript_id "MI39_14106.t1"; gene_id "MI39_14106";
MI39-1	CDS	1306455	1307410	+	0	transcript_id "MI39_11991.t1"; gene_id "MI39_11991";
MI39-1	gene	1306455	1307524	+	.	MI39_11991
MI39-1	start_codon	1306455	1306457	+	0	transcript_id "MI39_11991.t1"; gene_id "MI39_11991";
MI39-1	transcript	1306455	1307524	+	.	MI39_11991.t1
MI39-1	stop_codon	1307522	1307524	+	0	transcript_id "MI39_11991.t1"; gene_id "MI39_11991";
MI39-1	CDS	1308163	1308420	+	0	transcript_id "MI39_11992.t1"; gene_id "MI39_11992";
MI39-1	gene	1308163	1309146	+	.	MI39_11992
MI39-1	start_codon	1308163	1308165	+	0	transcript_id "MI39_11992.t1"; gene_id "MI39_11992";
MI39-1	transcript	1308163	1309146	+	.	MI39_11992.t1
MI39-1	stop_codon	1309144	1309146	+	0	transcript_id "MI39_11992.t1"; gene_id "MI39_11992";
MI39-1	gene	1309534	1314044	-	.	MI39_11993
MI39-1	stop_codon	1309534	1309536	-	0	transcript_id "MI39_11993.t1"; gene_id "MI39_11993";
MI39-1	transcript	1309534	1314044	-	.	MI39_11993.t1
MI39-1	CDS	1313903	1314044	-	0	transcript_id "MI39_11993.t1"; gene_id "MI39_11993";
MI39-1	start_codon	1314042	1314044	-	0	transcript_id "MI39_11993.t1"; gene_id "MI39_11993";
MI39-1	CDS	1314981	1315246	+	0	transcript_id "MI39_9927.t1"; gene_id "MI39_9927";
MI39-1	gene	1314981	1316642	+	.	MI39_9927
MI39-1	start_codon	1314981	1314983	+	0	transcript_id "MI39_9927.t1"; gene_id "MI39_9927";
MI39-1	transcript	1314981	1316642	+	.	MI39_9927.t1
MI39-1	CDS	1316121	1316639	+	0	transcript_id "MI39_4835.t1"; gene_id "MI39_4835";
MI39-1	gene	1316121	1316642	+	.	MI39_4835
MI39-1	start_codon	1316121	1316123	+	0	transcript_id "MI39_4835.t1"; gene_id "MI39_4835";
MI39-1	transcript	1316121	1316642	+	.	MI39_4835.t1
MI39-1	stop_codon	1316640	1316642	+	0	transcript_id "MI39_4835.t1"; gene_id "MI39_4835";
MI39-1	stop_codon	1316640	1316642	+	0	transcript_id "MI39_9927.t1"; gene_id "MI39_9927";
MI39-1	CDS	1318551	1318634	+	0	transcript_id "MI39_4836.t1"; gene_id "MI39_4836";
MI39-1	gene	1318551	1319915	+	.	MI39_4836
MI39-1	start_codon	1318551	1318553	+	0	transcript_id "MI39_4836.t1"; gene_id "MI39_4836";
MI39-1	transcript	1318551	1319915	+	.	MI39_4836.t1
MI39-1	stop_codon	1319913	1319915	+	0	transcript_id "MI39_4836.t1"; gene_id "MI39_4836";
MI39-1	CDS	1321035	1322393	+	0	transcript_id "MI39_4837.t1"; gene_id "MI39_4837";
MI39-1	gene	1321035	1322396	+	.	MI39_4837
MI39-1	start_codon	1321035	1321037	+	0	transcript_id "MI39_4837.t1"; gene_id "MI39_4837";
MI39-1	transcript	1321035	1322396	+	.	MI39_4837.t1
MI39-1	stop_codon	1322394	1322396	+	0	transcript_id "MI39_4837.t1"; gene_id "MI39_4837";
MI39-1	CDS	1326663	1327190	+	0	transcript_id "MI39_4838.t1"; gene_id "MI39_4838";
MI39-1	gene	1326663	1327193	+	.	MI39_4838
MI39-1	start_codon	1326663	1326665	+	0	transcript_id "MI39_4838.t1"; gene_id "MI39_4838";
MI39-1	transcript	1326663	1327193	+	.	MI39_4838.t1
MI39-1	stop_codon	1327191	1327193	+	0	transcript_id "MI39_4838.t1"; gene_id "MI39_4838";
MI39-1	CDS	1333675	1333933	+	0	transcript_id "MI39_7196.t1"; gene_id "MI39_7196";
MI39-1	gene	1333675	1335024	+	.	MI39_7196
MI39-1	start_codon	1333675	1333677	+	0	transcript_id "MI39_7196.t1"; gene_id "MI39_7196";
MI39-1	transcript	1333675	1335024	+	.	MI39_7196.t1
MI39-1	stop_codon	1335022	1335024	+	0	transcript_id "MI39_7196.t1"; gene_id "MI39_7196";
MI39-1	gene	1335310	1336496	-	.	MI39_7197
MI39-1	stop_codon	1335310	1335312	-	0	transcript_id "MI39_7197.t1"; gene_id "MI39_7197";
MI39-1	transcript	1335310	1336496	-	.	MI39_7197.t1
MI39-1	CDS	1336475	1336496	-	0	transcript_id "MI39_7197.t1"; gene_id "MI39_7197";
MI39-1	start_codon	1336494	1336496	-	0	transcript_id "MI39_7197.t1"; gene_id "MI39_7197";
MI39-1	gene	1337387	1340020	-	.	MI39_7198
MI39-1	stop_codon	1337387	1337389	-	0	transcript_id "MI39_7198.t1"; gene_id "MI39_7198";
MI39-1	transcript	1337387	1340020	-	.	MI39_7198.t1
MI39-1	CDS	1339994	1340020	-	0	transcript_id "MI39_7198.t1"; gene_id "MI39_7198";
MI39-1	start_codon	1340018	1340020	-	0	transcript_id "MI39_7198.t1"; gene_id "MI39_7198";
MI39-1	gene	1341511	1342923	-	.	MI39_7199
MI39-1	stop_codon	1341511	1341513	-	0	transcript_id "MI39_7199.t1"; gene_id "MI39_7199";
MI39-1	transcript	1341511	1342923	-	.	MI39_7199.t1
MI39-1	CDS	1342849	1342923	-	0	transcript_id "MI39_7199.t1"; gene_id "MI39_7199";
MI39-1	start_codon	1342921	1342923	-	0	transcript_id "MI39_7199.t1"; gene_id "MI39_7199";
MI39-1	CDS	1358619	1359777	-	2	transcript_id "MI39_13857.t1"; gene_id "MI39_13857";
MI39-1	gene	1358619	1360033	-	.	MI39_13857
MI39-1	transcript	1358619	1360033	-	.	MI39_13857.t1
MI39-1	CDS	1360017	1360033	-	0	transcript_id "MI39_13857.t1"; gene_id "MI39_13857";
MI39-1	start_codon	1360031	1360033	-	0	transcript_id "MI39_13857.t1"; gene_id "MI39_13857";
MI39-1	CDS	1361322	1362002	+	0	transcript_id "MI39_5924.t1"; gene_id "MI39_5924";
MI39-1	gene	1361322	1362005	+	.	MI39_5924
MI39-1	start_codon	1361322	1361324	+	0	transcript_id "MI39_5924.t1"; gene_id "MI39_5924";
MI39-1	transcript	1361322	1362005	+	.	MI39_5924.t1
MI39-1	stop_codon	1362003	1362005	+	0	transcript_id "MI39_5924.t1"; gene_id "MI39_5924";
MI39-1	gene	1362919	1365111	-	.	MI39_5925
MI39-1	stop_codon	1362919	1362921	-	0	transcript_id "MI39_5925.t1"; gene_id "MI39_5925";
MI39-1	transcript	1362919	1365111	-	.	MI39_5925.t1
MI39-1	CDS	1362922	1365111	-	0	transcript_id "MI39_5925.t1"; gene_id "MI39_5925";
MI39-1	start_codon	1365109	1365111	-	0	transcript_id "MI39_5925.t1"; gene_id "MI39_5925";
MI39-1	CDS	1365452	1365486	+	0	transcript_id "MI39_5926.t1"; gene_id "MI39_5926";
MI39-1	gene	1365452	1366151	+	.	MI39_5926
MI39-1	start_codon	1365452	1365454	+	0	transcript_id "MI39_5926.t1"; gene_id "MI39_5926";
MI39-1	transcript	1365452	1366151	+	.	MI39_5926.t1
MI39-1	stop_codon	1366149	1366151	+	0	transcript_id "MI39_5926.t1"; gene_id "MI39_5926";
MI39-1	CDS	1367368	1367532	+	0	transcript_id "MI39_5927.t1"; gene_id "MI39_5927";
MI39-1	gene	1367368	1368877	+	.	MI39_5927
MI39-1	start_codon	1367368	1367370	+	0	transcript_id "MI39_5927.t1"; gene_id "MI39_5927";
MI39-1	transcript	1367368	1368877	+	.	MI39_5927.t1
MI39-1	stop_codon	1368875	1368877	+	0	transcript_id "MI39_5927.t1"; gene_id "MI39_5927";
MI39-1	gene	1369297	1369840	-	.	MI39_13858
MI39-1	gene	1369297	1369912	-	.	MI39_5928
MI39-1	stop_codon	1369297	1369299	-	0	transcript_id "MI39_5928.t1"; gene_id "MI39_5928";
MI39-1	stop_codon	1369297	1369299	-	0	transcript_id "MI39_13858.t1"; gene_id "MI39_13858";
MI39-1	transcript	1369297	1369840	-	.	MI39_13858.t1
MI39-1	transcript	1369297	1369912	-	.	MI39_5928.t1
MI39-1	gene	1369561	1369912	-	.	MI39_7282
MI39-1	stop_codon	1369561	1369563	-	0	transcript_id "MI39_7282.t1"; gene_id "MI39_7282";
MI39-1	transcript	1369561	1369912	-	.	MI39_7282.t1
MI39-1	CDS	1369668	1369840	-	0	transcript_id "MI39_13858.t1"; gene_id "MI39_13858";
MI39-1	CDS	1369668	1369912	-	0	transcript_id "MI39_5928.t1"; gene_id "MI39_5928";
MI39-1	CDS	1369668	1369912	-	0	transcript_id "MI39_7282.t1"; gene_id "MI39_7282";
MI39-1	start_codon	1369838	1369840	-	0	transcript_id "MI39_13858.t1"; gene_id "MI39_13858";
MI39-1	start_codon	1369910	1369912	-	0	transcript_id "MI39_5928.t1"; gene_id "MI39_5928";
MI39-1	start_codon	1369910	1369912	-	0	transcript_id "MI39_7282.t1"; gene_id "MI39_7282";
MI39-1	CDS	1372888	1373225	+	0	transcript_id "MI39_13085.t1"; gene_id "MI39_13085";
MI39-1	CDS	1372888	1373225	+	0	transcript_id "MI39_7283.t1"; gene_id "MI39_7283";
MI39-1	gene	1372888	1373811	+	.	MI39_13085
MI39-1	gene	1372888	1374040	+	.	MI39_7283
MI39-1	start_codon	1372888	1372890	+	0	transcript_id "MI39_7283.t1"; gene_id "MI39_7283";
MI39-1	start_codon	1372888	1372890	+	0	transcript_id "MI39_13085.t1"; gene_id "MI39_13085";
MI39-1	transcript	1372888	1373811	+	.	MI39_13085.t1
MI39-1	transcript	1372888	1374040	+	.	MI39_7283.t1
MI39-1	gene	1373617	1375367	+	.	MI39_7730
MI39-1	intron	1373617	1373674	+	.	transcript_id "MI39_7730.t1"; gene_id "MI39_7730";
MI39-1	transcript	1373617	1375367	+	.	MI39_7730.t1
MI39-1	intron	1373733	1373811	+	.	transcript_id "MI39_13085.t1"; gene_id "MI39_13085";
MI39-1	stop_codon	1374038	1374040	+	0	transcript_id "MI39_7283.t1"; gene_id "MI39_7283";
MI39-1	CDS	1374353	1374473	+	0	transcript_id "MI39_7284.t1"; gene_id "MI39_7284";
MI39-1	gene	1374353	1375367	+	.	MI39_7284
MI39-1	start_codon	1374353	1374355	+	0	transcript_id "MI39_7284.t1"; gene_id "MI39_7284";
MI39-1	transcript	1374353	1375367	+	.	MI39_7284.t1
MI39-1	stop_codon	1375365	1375367	+	0	transcript_id "MI39_7284.t1"; gene_id "MI39_7284";
MI39-1	stop_codon	1375365	1375367	+	0	transcript_id "MI39_7730.t1"; gene_id "MI39_7730";
MI39-1	CDS	1377037	1378497	+	0	transcript_id "MI39_4256.t1"; gene_id "MI39_4256";
MI39-1	gene	1377037	1378500	+	.	MI39_4256
MI39-1	start_codon	1377037	1377039	+	0	transcript_id "MI39_4256.t1"; gene_id "MI39_4256";
MI39-1	transcript	1377037	1378500	+	.	MI39_4256.t1
MI39-1	CDS	1377756	1378497	+	1	transcript_id "MI39_11570.t1"; gene_id "MI39_11570";
MI39-1	gene	1377756	1378500	+	.	MI39_11570
MI39-1	transcript	1377756	1378500	+	.	MI39_11570.t1
MI39-1	stop_codon	1378498	1378500	+	0	transcript_id "MI39_4256.t1"; gene_id "MI39_4256";
MI39-1	stop_codon	1378498	1378500	+	0	transcript_id "MI39_11570.t1"; gene_id "MI39_11570";
MI39-1	gene	1378614	1379808	-	.	MI39_4257
MI39-1	gene	1378614	1379979	-	.	MI39_7731
MI39-1	stop_codon	1378614	1378616	-	0	transcript_id "MI39_4257.t1"; gene_id "MI39_4257";
MI39-1	stop_codon	1378614	1378616	-	0	transcript_id "MI39_7731.t1"; gene_id "MI39_7731";
MI39-1	transcript	1378614	1379808	-	.	MI39_4257.t1
MI39-1	transcript	1378614	1379979	-	.	MI39_7731.t1
MI39-1	CDS	1379627	1379808	-	0	transcript_id "MI39_4257.t1"; gene_id "MI39_4257";
MI39-1	start_codon	1379806	1379808	-	0	transcript_id "MI39_4257.t1"; gene_id "MI39_4257";
MI39-1	CDS	1379975	1379979	-	0	transcript_id "MI39_7731.t1"; gene_id "MI39_7731";
MI39-1	start_codon	1379977	1379979	-	0	transcript_id "MI39_7731.t1"; gene_id "MI39_7731";
MI39-1	CDS	1380459	1380579	+	0	transcript_id "MI39_1660.t1"; gene_id "MI39_1660";
MI39-1	gene	1380459	1381122	+	.	MI39_1660
MI39-1	start_codon	1380459	1380461	+	0	transcript_id "MI39_1660.t1"; gene_id "MI39_1660";
MI39-1	transcript	1380459	1381122	+	.	MI39_1660.t1
MI39-1	stop_codon	1381120	1381122	+	0	transcript_id "MI39_1660.t1"; gene_id "MI39_1660";
MI39-1	gene	1381287	1382423	-	.	MI39_1661
MI39-1	stop_codon	1381287	1381289	-	0	transcript_id "MI39_1661.t1"; gene_id "MI39_1661";
MI39-1	transcript	1381287	1382423	-	.	MI39_1661.t1
MI39-1	CDS	1381290	1382423	-	0	transcript_id "MI39_1661.t1"; gene_id "MI39_1661";
MI39-1	start_codon	1382421	1382423	-	0	transcript_id "MI39_1661.t1"; gene_id "MI39_1661";
MI39-1	gene	1382752	1384110	-	.	MI39_1662
MI39-1	stop_codon	1382752	1382754	-	0	transcript_id "MI39_1662.t1"; gene_id "MI39_1662";
MI39-1	transcript	1382752	1384110	-	.	MI39_1662.t1
MI39-1	CDS	1383346	1383422	-	1	transcript_id "MI39_14232.t1"; gene_id "MI39_14232";
MI39-1	gene	1383346	1384110	-	.	MI39_14232
MI39-1	transcript	1383346	1384110	-	.	MI39_14232.t1
MI39-1	CDS	1383960	1384110	-	0	transcript_id "MI39_14232.t1"; gene_id "MI39_14232";
MI39-1	CDS	1383960	1384110	-	0	transcript_id "MI39_1662.t1"; gene_id "MI39_1662";
MI39-1	start_codon	1384108	1384110	-	0	transcript_id "MI39_1662.t1"; gene_id "MI39_1662";
MI39-1	start_codon	1384108	1384110	-	0	transcript_id "MI39_14232.t1"; gene_id "MI39_14232";
MI39-1	CDS	1384649	1384735	+	0	transcript_id "MI39_1663.t1"; gene_id "MI39_1663";
MI39-1	gene	1384649	1386798	+	.	MI39_1663
MI39-1	start_codon	1384649	1384651	+	0	transcript_id "MI39_1663.t1"; gene_id "MI39_1663";
MI39-1	transcript	1384649	1386798	+	.	MI39_1663.t1
MI39-1	CDS	1385013	1385113	+	0	transcript_id "MI39_6993.t1"; gene_id "MI39_6993";
MI39-1	CDS	1385013	1385113	+	0	transcript_id "MI39_4258.t1"; gene_id "MI39_4258";
MI39-1	gene	1385013	1386119	+	.	MI39_4258
MI39-1	gene	1385013	1386798	+	.	MI39_6993
MI39-1	start_codon	1385013	1385015	+	0	transcript_id "MI39_4258.t1"; gene_id "MI39_4258";
MI39-1	start_codon	1385013	1385015	+	0	transcript_id "MI39_6993.t1"; gene_id "MI39_6993";
MI39-1	transcript	1385013	1386119	+	.	MI39_4258.t1
MI39-1	transcript	1385013	1386798	+	.	MI39_6993.t1
MI39-1	CDS	1385166	1386119	+	1	transcript_id "MI39_4258.t1"; gene_id "MI39_4258";
MI39-1	stop_codon	1386796	1386798	+	0	transcript_id "MI39_1663.t1"; gene_id "MI39_1663";
MI39-1	stop_codon	1386796	1386798	+	0	transcript_id "MI39_6993.t1"; gene_id "MI39_6993";
MI39-1	gene	1387856	1388686	-	.	MI39_1664
MI39-1	stop_codon	1387856	1387858	-	0	transcript_id "MI39_1664.t1"; gene_id "MI39_1664";
MI39-1	transcript	1387856	1388686	-	.	MI39_1664.t1
MI39-1	CDS	1387859	1388686	-	0	transcript_id "MI39_1664.t1"; gene_id "MI39_1664";
MI39-1	start_codon	1388684	1388686	-	0	transcript_id "MI39_1664.t1"; gene_id "MI39_1664";
MI39-1	gene	1389185	1390516	-	.	MI39_1665
MI39-1	stop_codon	1389185	1389187	-	0	transcript_id "MI39_1665.t1"; gene_id "MI39_1665";
MI39-1	transcript	1389185	1390516	-	.	MI39_1665.t1
MI39-1	CDS	1390396	1390516	-	0	transcript_id "MI39_1665.t1"; gene_id "MI39_1665";
MI39-1	start_codon	1390514	1390516	-	0	transcript_id "MI39_1665.t1"; gene_id "MI39_1665";
MI39-1	gene	1395724	1396389	-	.	MI39_5416
MI39-1	stop_codon	1395724	1395726	-	0	transcript_id "MI39_5416.t1"; gene_id "MI39_5416";
MI39-1	transcript	1395724	1396389	-	.	MI39_5416.t1
MI39-1	CDS	1395727	1396389	-	0	transcript_id "MI39_5416.t1"; gene_id "MI39_5416";
MI39-1	CDS	1395885	1396389	-	0	transcript_id "MI39_11126.t1"; gene_id "MI39_11126";
MI39-1	gene	1395885	1396389	-	.	MI39_11126
MI39-1	transcript	1395885	1396389	-	.	MI39_11126.t1
MI39-1	start_codon	1396387	1396389	-	0	transcript_id "MI39_5416.t1"; gene_id "MI39_5416";
MI39-1	start_codon	1396387	1396389	-	0	transcript_id "MI39_11126.t1"; gene_id "MI39_11126";
MI39-1	gene	1400206	1401177	-	.	MI39_5417
MI39-1	gene	1400206	1403201	-	.	MI39_11127
MI39-1	stop_codon	1400206	1400208	-	0	transcript_id "MI39_5417.t1"; gene_id "MI39_5417";
MI39-1	stop_codon	1400206	1400208	-	0	transcript_id "MI39_11127.t1"; gene_id "MI39_11127";
MI39-1	transcript	1400206	1401177	-	.	MI39_5417.t1
MI39-1	transcript	1400206	1403201	-	.	MI39_11127.t1
MI39-1	CDS	1400209	1401177	-	0	transcript_id "MI39_5417.t1"; gene_id "MI39_5417";
MI39-1	start_codon	1401175	1401177	-	0	transcript_id "MI39_5417.t1"; gene_id "MI39_5417";
MI39-1	CDS	1403153	1403201	-	0	transcript_id "MI39_11127.t1"; gene_id "MI39_11127";
MI39-1	start_codon	1403199	1403201	-	0	transcript_id "MI39_11127.t1"; gene_id "MI39_11127";
MI39-1	CDS	1405900	1406082	+	0	transcript_id "MI39_11128.t1"; gene_id "MI39_11128";
MI39-1	gene	1405900	1406273	+	.	MI39_11128
MI39-1	start_codon	1405900	1405902	+	0	transcript_id "MI39_11128.t1"; gene_id "MI39_11128";
MI39-1	transcript	1405900	1406273	+	.	MI39_11128.t1
MI39-1	stop_codon	1406271	1406273	+	0	transcript_id "MI39_11128.t1"; gene_id "MI39_11128";
MI39-1	gene	1406910	1407418	-	.	MI39_11129
MI39-1	stop_codon	1406910	1406912	-	0	transcript_id "MI39_11129.t1"; gene_id "MI39_11129";
MI39-1	transcript	1406910	1407418	-	.	MI39_11129.t1
MI39-1	CDS	1407304	1407418	-	0	transcript_id "MI39_11129.t1"; gene_id "MI39_11129";
MI39-1	start_codon	1407416	1407418	-	0	transcript_id "MI39_11129.t1"; gene_id "MI39_11129";
MI39-1	gene	1409994	1411799	-	.	MI39_13095
MI39-1	stop_codon	1409994	1409996	-	0	transcript_id "MI39_13095.t1"; gene_id "MI39_13095";
MI39-1	transcript	1409994	1411799	-	.	MI39_13095.t1
MI39-1	CDS	1409997	1411799	-	0	transcript_id "MI39_13095.t1"; gene_id "MI39_13095";
MI39-1	CDS	1410946	1411799	-	0	transcript_id "MI39_5183.t1"; gene_id "MI39_5183";
MI39-1	gene	1410946	1411799	-	.	MI39_5183
MI39-1	transcript	1410946	1411799	-	.	MI39_5183.t1
MI39-1	start_codon	1411797	1411799	-	0	transcript_id "MI39_5183.t1"; gene_id "MI39_5183";
MI39-1	start_codon	1411797	1411799	-	0	transcript_id "MI39_13095.t1"; gene_id "MI39_13095";
MI39-1	gene	1414145	1415257	-	.	MI39_5184
MI39-1	stop_codon	1414145	1414147	-	0	transcript_id "MI39_5184.t1"; gene_id "MI39_5184";
MI39-1	transcript	1414145	1415257	-	.	MI39_5184.t1
MI39-1	CDS	1414787	1415257	-	0	transcript_id "MI39_5184.t1"; gene_id "MI39_5184";
MI39-1	start_codon	1415255	1415257	-	0	transcript_id "MI39_5184.t1"; gene_id "MI39_5184";
MI39-1	gene	1415792	1416826	-	.	MI39_5185
MI39-1	stop_codon	1415792	1415794	-	0	transcript_id "MI39_5185.t1"; gene_id "MI39_5185";
MI39-1	transcript	1415792	1416826	-	.	MI39_5185.t1
MI39-1	CDS	1415795	1416826	-	0	transcript_id "MI39_5185.t1"; gene_id "MI39_5185";
MI39-1	start_codon	1416824	1416826	-	0	transcript_id "MI39_5185.t1"; gene_id "MI39_5185";
MI39-1	CDS	1418612	1419790	+	0	transcript_id "MI39_5186.t1"; gene_id "MI39_5186";
MI39-1	gene	1418612	1420191	+	.	MI39_5186
MI39-1	start_codon	1418612	1418614	+	0	transcript_id "MI39_5186.t1"; gene_id "MI39_5186";
MI39-1	transcript	1418612	1420191	+	.	MI39_5186.t1
MI39-1	CDS	1419257	1419790	+	0	transcript_id "MI39_14039.t1"; gene_id "MI39_14039";
MI39-1	gene	1419257	1420191	+	.	MI39_14039
MI39-1	start_codon	1419257	1419259	+	0	transcript_id "MI39_14039.t1"; gene_id "MI39_14039";
MI39-1	transcript	1419257	1420191	+	.	MI39_14039.t1
MI39-1	stop_codon	1420189	1420191	+	0	transcript_id "MI39_5186.t1"; gene_id "MI39_5186";
MI39-1	stop_codon	1420189	1420191	+	0	transcript_id "MI39_14039.t1"; gene_id "MI39_14039";
MI39-1	gene	1420564	1421238	-	.	MI39_5187
MI39-1	gene	1420564	1421325	-	.	MI39_11705
MI39-1	stop_codon	1420564	1420566	-	0	transcript_id "MI39_5187.t1"; gene_id "MI39_5187";
MI39-1	stop_codon	1420564	1420566	-	0	transcript_id "MI39_11705.t1"; gene_id "MI39_11705";
MI39-1	transcript	1420564	1421238	-	.	MI39_5187.t1
MI39-1	transcript	1420564	1421325	-	.	MI39_11705.t1
MI39-1	CDS	1420567	1421238	-	0	transcript_id "MI39_5187.t1"; gene_id "MI39_5187";
MI39-1	CDS	1420567	1421325	-	0	transcript_id "MI39_11705.t1"; gene_id "MI39_11705";
MI39-1	start_codon	1421236	1421238	-	0	transcript_id "MI39_5187.t1"; gene_id "MI39_5187";
MI39-1	start_codon	1421323	1421325	-	0	transcript_id "MI39_11705.t1"; gene_id "MI39_11705";
MI39-1	gene	1424229	1425747	-	.	MI39_442
MI39-1	stop_codon	1424229	1424231	-	0	transcript_id "MI39_442.t1"; gene_id "MI39_442";
MI39-1	transcript	1424229	1425747	-	.	MI39_442.t1
MI39-1	CDS	1424404	1425565	-	2	transcript_id "MI39_8504.t1"; gene_id "MI39_8504";
MI39-1	gene	1424404	1425747	-	.	MI39_8504
MI39-1	transcript	1424404	1425747	-	.	MI39_8504.t1
MI39-1	CDS	1425630	1425747	-	0	transcript_id "MI39_8504.t1"; gene_id "MI39_8504";
MI39-1	CDS	1425630	1425747	-	0	transcript_id "MI39_442.t1"; gene_id "MI39_442";
MI39-1	start_codon	1425745	1425747	-	0	transcript_id "MI39_442.t1"; gene_id "MI39_442";
MI39-1	start_codon	1425745	1425747	-	0	transcript_id "MI39_8504.t1"; gene_id "MI39_8504";
MI39-1	CDS	1426375	1426537	+	0	transcript_id "MI39_443.t1"; gene_id "MI39_443";
MI39-1	gene	1426375	1427483	+	.	MI39_443
MI39-1	start_codon	1426375	1426377	+	0	transcript_id "MI39_443.t1"; gene_id "MI39_443";
MI39-1	transcript	1426375	1427483	+	.	MI39_443.t1
MI39-1	CDS	1426684	1427353	+	2	transcript_id "MI39_9873.t1"; gene_id "MI39_9873";
MI39-1	gene	1426684	1427483	+	.	MI39_9873
MI39-1	transcript	1426684	1427483	+	.	MI39_9873.t1
MI39-1	CDS	1426770	1427353	+	0	transcript_id "MI39_7409.t1"; gene_id "MI39_7409";
MI39-1	gene	1426770	1427483	+	.	MI39_7409
MI39-1	start_codon	1426770	1426772	+	0	transcript_id "MI39_7409.t1"; gene_id "MI39_7409";
MI39-1	transcript	1426770	1427483	+	.	MI39_7409.t1
MI39-1	gene	1426927	1433801	-	.	MI39_11488
MI39-1	stop_codon	1426927	1426929	-	0	transcript_id "MI39_11488.t1"; gene_id "MI39_11488";
MI39-1	transcript	1426927	1433801	-	.	MI39_11488.t1
MI39-1	stop_codon	1427481	1427483	+	0	transcript_id "MI39_443.t1"; gene_id "MI39_443";
MI39-1	stop_codon	1427481	1427483	+	0	transcript_id "MI39_7409.t1"; gene_id "MI39_7409";
MI39-1	stop_codon	1427481	1427483	+	0	transcript_id "MI39_9873.t1"; gene_id "MI39_9873";
MI39-1	gene	1427876	1429015	-	.	MI39_444
MI39-1	stop_codon	1427876	1427878	-	0	transcript_id "MI39_444.t1"; gene_id "MI39_444";
MI39-1	transcript	1427876	1429015	-	.	MI39_444.t1
MI39-1	CDS	1428944	1429015	-	0	transcript_id "MI39_444.t1"; gene_id "MI39_444";
MI39-1	start_codon	1429013	1429015	-	0	transcript_id "MI39_444.t1"; gene_id "MI39_444";
MI39-1	CDS	1429403	1430545	+	0	transcript_id "MI39_14040.t1"; gene_id "MI39_14040";
MI39-1	CDS	1429403	1430737	+	0	transcript_id "MI39_445.t1"; gene_id "MI39_445";
MI39-1	gene	1429403	1430545	+	.	MI39_14040
MI39-1	gene	1429403	1430740	+	.	MI39_445
MI39-1	start_codon	1429403	1429405	+	0	transcript_id "MI39_445.t1"; gene_id "MI39_445";
MI39-1	start_codon	1429403	1429405	+	0	transcript_id "MI39_14040.t1"; gene_id "MI39_14040";
MI39-1	transcript	1429403	1430545	+	.	MI39_14040.t1
MI39-1	transcript	1429403	1430740	+	.	MI39_445.t1
MI39-1	stop_codon	1430738	1430740	+	0	transcript_id "MI39_445.t1"; gene_id "MI39_445";
MI39-1	gene	1431599	1432354	-	.	MI39_12984
MI39-1	gene	1431599	1433801	-	.	MI39_446
MI39-1	stop_codon	1431599	1431601	-	0	transcript_id "MI39_446.t1"; gene_id "MI39_446";
MI39-1	stop_codon	1431599	1431601	-	0	transcript_id "MI39_12984.t1"; gene_id "MI39_12984";
MI39-1	transcript	1431599	1432354	-	.	MI39_12984.t1
MI39-1	transcript	1431599	1433801	-	.	MI39_446.t1
MI39-1	intron	1432247	1432354	-	.	transcript_id "MI39_12984.t1"; gene_id "MI39_12984";
MI39-1	CDS	1433485	1433801	-	0	transcript_id "MI39_11488.t1"; gene_id "MI39_11488";
MI39-1	CDS	1433485	1433801	-	0	transcript_id "MI39_446.t1"; gene_id "MI39_446";
MI39-1	start_codon	1433799	1433801	-	0	transcript_id "MI39_446.t1"; gene_id "MI39_446";
MI39-1	start_codon	1433799	1433801	-	0	transcript_id "MI39_11488.t1"; gene_id "MI39_11488";
MI39-1	CDS	1440331	1440602	+	0	transcript_id "MI39_14032.t1"; gene_id "MI39_14032";
MI39-1	gene	1440331	1441711	+	.	MI39_14032
MI39-1	start_codon	1440331	1440333	+	0	transcript_id "MI39_14032.t1"; gene_id "MI39_14032";
MI39-1	transcript	1440331	1441711	+	.	MI39_14032.t1
MI39-1	stop_codon	1441709	1441711	+	0	transcript_id "MI39_14032.t1"; gene_id "MI39_14032";
MI39-1	CDS	1442714	1442888	+	0	transcript_id "MI39_14033.t1"; gene_id "MI39_14033";
MI39-1	gene	1442714	1443815	+	.	MI39_14033
MI39-1	start_codon	1442714	1442716	+	0	transcript_id "MI39_14033.t1"; gene_id "MI39_14033";
MI39-1	transcript	1442714	1443815	+	.	MI39_14033.t1
MI39-1	stop_codon	1443813	1443815	+	0	transcript_id "MI39_14033.t1"; gene_id "MI39_14033";
MI39-1	CDS	1444966	1445707	+	0	transcript_id "MI39_14034.t1"; gene_id "MI39_14034";
MI39-1	gene	1444966	1446629	+	.	MI39_14034
MI39-1	start_codon	1444966	1444968	+	0	transcript_id "MI39_14034.t1"; gene_id "MI39_14034";
MI39-1	transcript	1444966	1446629	+	.	MI39_14034.t1
MI39-1	stop_codon	1446627	1446629	+	0	transcript_id "MI39_14034.t1"; gene_id "MI39_14034";
MI39-1	CDS	1451364	1455407	+	0	transcript_id "MI39_8607.t1"; gene_id "MI39_8607";
MI39-1	gene	1451364	1455632	+	.	MI39_8607
MI39-1	start_codon	1451364	1451366	+	0	transcript_id "MI39_8607.t1"; gene_id "MI39_8607";
MI39-1	transcript	1451364	1455632	+	.	MI39_8607.t1
MI39-1	CDS	1454679	1455407	+	0	transcript_id "MI39_13905.t1"; gene_id "MI39_13905";
MI39-1	gene	1454679	1455632	+	.	MI39_13905
MI39-1	transcript	1454679	1455632	+	.	MI39_13905.t1
MI39-1	stop_codon	1455630	1455632	+	0	transcript_id "MI39_8607.t1"; gene_id "MI39_8607";
MI39-1	stop_codon	1455630	1455632	+	0	transcript_id "MI39_13905.t1"; gene_id "MI39_13905";
MI39-1	gene	1456819	1458252	-	.	MI39_8608
MI39-1	stop_codon	1456819	1456821	-	0	transcript_id "MI39_8608.t1"; gene_id "MI39_8608";
MI39-1	transcript	1456819	1458252	-	.	MI39_8608.t1
MI39-1	CDS	1456822	1458252	-	0	transcript_id "MI39_8608.t1"; gene_id "MI39_8608";
MI39-1	start_codon	1458250	1458252	-	0	transcript_id "MI39_8608.t1"; gene_id "MI39_8608";
MI39-1	gene	1459666	1460413	-	.	MI39_8609
MI39-1	gene	1459666	1461358	-	.	MI39_13906
MI39-1	stop_codon	1459666	1459668	-	0	transcript_id "MI39_8609.t1"; gene_id "MI39_8609";
MI39-1	stop_codon	1459666	1459668	-	0	transcript_id "MI39_13906.t1"; gene_id "MI39_13906";
MI39-1	transcript	1459666	1460413	-	.	MI39_8609.t1
MI39-1	transcript	1459666	1461358	-	.	MI39_13906.t1
MI39-1	CDS	1459669	1460413	-	1	transcript_id "MI39_8609.t1"; gene_id "MI39_8609";
MI39-1	CDS	1461208	1461358	-	0	transcript_id "MI39_13906.t1"; gene_id "MI39_13906";
MI39-1	start_codon	1461356	1461358	-	0	transcript_id "MI39_13906.t1"; gene_id "MI39_13906";
MI39-1	gene	1468184	1469170	-	.	MI39_11469
MI39-1	stop_codon	1468184	1468186	-	0	transcript_id "MI39_11469.t1"; gene_id "MI39_11469";
MI39-1	transcript	1468184	1469170	-	.	MI39_11469.t1
MI39-1	CDS	1469045	1469170	-	0	transcript_id "MI39_11469.t1"; gene_id "MI39_11469";
MI39-1	start_codon	1469168	1469170	-	0	transcript_id "MI39_11469.t1"; gene_id "MI39_11469";
MI39-1	gene	1470548	1473687	-	.	MI39_11470
MI39-1	stop_codon	1470548	1470550	-	0	transcript_id "MI39_11470.t1"; gene_id "MI39_11470";
MI39-1	transcript	1470548	1473687	-	.	MI39_11470.t1
MI39-1	CDS	1473252	1473332	-	2	transcript_id "MI39_11938.t1"; gene_id "MI39_11938";
MI39-1	gene	1473252	1473687	-	.	MI39_11938
MI39-1	transcript	1473252	1473687	-	.	MI39_11938.t1
MI39-1	CDS	1473393	1473687	-	0	transcript_id "MI39_11938.t1"; gene_id "MI39_11938";
MI39-1	CDS	1473393	1473687	-	0	transcript_id "MI39_11470.t1"; gene_id "MI39_11470";
MI39-1	start_codon	1473685	1473687	-	0	transcript_id "MI39_11470.t1"; gene_id "MI39_11470";
MI39-1	start_codon	1473685	1473687	-	0	transcript_id "MI39_11938.t1"; gene_id "MI39_11938";
MI39-1	CDS	1476552	1477147	+	0	transcript_id "MI39_11471.t1"; gene_id "MI39_11471";
MI39-1	gene	1476552	1477652	+	.	MI39_11471
MI39-1	start_codon	1476552	1476554	+	0	transcript_id "MI39_11471.t1"; gene_id "MI39_11471";
MI39-1	transcript	1476552	1477652	+	.	MI39_11471.t1
MI39-1	stop_codon	1477650	1477652	+	0	transcript_id "MI39_11471.t1"; gene_id "MI39_11471";
MI39-1	CDS	1478182	1478687	+	0	transcript_id "MI39_11472.t1"; gene_id "MI39_11472";
MI39-1	CDS	1478182	1478693	+	0	transcript_id "MI39_11939.t1"; gene_id "MI39_11939";
MI39-1	gene	1478182	1478687	+	.	MI39_11472
MI39-1	gene	1478182	1478805	+	.	MI39_11939
MI39-1	start_codon	1478182	1478184	+	0	transcript_id "MI39_11472.t1"; gene_id "MI39_11472";
MI39-1	start_codon	1478182	1478184	+	0	transcript_id "MI39_11939.t1"; gene_id "MI39_11939";
MI39-1	transcript	1478182	1478687	+	.	MI39_11472.t1
MI39-1	transcript	1478182	1478805	+	.	MI39_11939.t1
MI39-1	CDS	1478303	1478693	+	2	transcript_id "MI39_6749.t1"; gene_id "MI39_6749";
MI39-1	gene	1478303	1478805	+	.	MI39_6749
MI39-1	transcript	1478303	1478805	+	.	MI39_6749.t1
MI39-1	stop_codon	1478803	1478805	+	0	transcript_id "MI39_6749.t1"; gene_id "MI39_6749";
MI39-1	stop_codon	1478803	1478805	+	0	transcript_id "MI39_11939.t1"; gene_id "MI39_11939";
MI39-1	CDS	1479591	1480256	+	0	transcript_id "MI39_6750.t1"; gene_id "MI39_6750";
MI39-1	gene	1479591	1480259	+	.	MI39_6750
MI39-1	start_codon	1479591	1479593	+	0	transcript_id "MI39_6750.t1"; gene_id "MI39_6750";
MI39-1	transcript	1479591	1480259	+	.	MI39_6750.t1
MI39-1	stop_codon	1480257	1480259	+	0	transcript_id "MI39_6750.t1"; gene_id "MI39_6750";
MI39-1	gene	1481182	1481394	-	.	MI39_6751
MI39-1	stop_codon	1481182	1481184	-	0	transcript_id "MI39_6751.t1"; gene_id "MI39_6751";
MI39-1	transcript	1481182	1481394	-	.	MI39_6751.t1
MI39-1	CDS	1481185	1481394	-	0	transcript_id "MI39_6751.t1"; gene_id "MI39_6751";
MI39-1	start_codon	1481392	1481394	-	0	transcript_id "MI39_6751.t1"; gene_id "MI39_6751";
MI39-1	CDS	1482010	1482171	+	0	transcript_id "MI39_6752.t1"; gene_id "MI39_6752";
MI39-1	gene	1482010	1482477	+	.	MI39_6752
MI39-1	start_codon	1482010	1482012	+	0	transcript_id "MI39_6752.t1"; gene_id "MI39_6752";
MI39-1	transcript	1482010	1482477	+	.	MI39_6752.t1
MI39-1	stop_codon	1482475	1482477	+	0	transcript_id "MI39_6752.t1"; gene_id "MI39_6752";
MI39-1	CDS	1482976	1483001	+	0	transcript_id "MI39_6753.t1"; gene_id "MI39_6753";
MI39-1	CDS	1482976	1483001	+	0	transcript_id "MI39_12417.t1"; gene_id "MI39_12417";
MI39-1	CDS	1482976	1483001	+	0	transcript_id "MI39_11940.t1"; gene_id "MI39_11940";
MI39-1	gene	1482976	1483802	+	.	MI39_11940
MI39-1	gene	1482976	1483880	+	.	MI39_6753
MI39-1	gene	1482976	1483880	+	.	MI39_12417
MI39-1	start_codon	1482976	1482978	+	0	transcript_id "MI39_6753.t1"; gene_id "MI39_6753";
MI39-1	start_codon	1482976	1482978	+	0	transcript_id "MI39_11940.t1"; gene_id "MI39_11940";
MI39-1	start_codon	1482976	1482978	+	0	transcript_id "MI39_12417.t1"; gene_id "MI39_12417";
MI39-1	transcript	1482976	1483802	+	.	MI39_11940.t1
MI39-1	transcript	1482976	1483880	+	.	MI39_6753.t1
MI39-1	transcript	1482976	1483880	+	.	MI39_12417.t1
MI39-1	intron	1483702	1483802	+	.	transcript_id "MI39_11940.t1"; gene_id "MI39_11940";
MI39-1	stop_codon	1483878	1483880	+	0	transcript_id "MI39_6753.t1"; gene_id "MI39_6753";
MI39-1	stop_codon	1483878	1483880	+	0	transcript_id "MI39_12417.t1"; gene_id "MI39_12417";
MI39-1	gene	1484273	1485396	-	.	MI39_6754
MI39-1	stop_codon	1484273	1484275	-	0	transcript_id "MI39_6754.t1"; gene_id "MI39_6754";
MI39-1	transcript	1484273	1485396	-	.	MI39_6754.t1
MI39-1	CDS	1485361	1485396	-	0	transcript_id "MI39_6754.t1"; gene_id "MI39_6754";
MI39-1	start_codon	1485394	1485396	-	0	transcript_id "MI39_6754.t1"; gene_id "MI39_6754";
MI39-1	CDS	1491616	1491794	+	0	transcript_id "MI39_12125.t1"; gene_id "MI39_12125";
MI39-1	gene	1491616	1498061	+	.	MI39_12125
MI39-1	start_codon	1491616	1491618	+	0	transcript_id "MI39_12125.t1"; gene_id "MI39_12125";
MI39-1	transcript	1491616	1498061	+	.	MI39_12125.t1
MI39-1	CDS	1494732	1497870	+	2	transcript_id "MI39_11059.t1"; gene_id "MI39_11059";
MI39-1	gene	1494732	1498061	+	.	MI39_11059
MI39-1	transcript	1494732	1498061	+	.	MI39_11059.t1
MI39-1	stop_codon	1498059	1498061	+	0	transcript_id "MI39_11059.t1"; gene_id "MI39_11059";
MI39-1	stop_codon	1498059	1498061	+	0	transcript_id "MI39_12125.t1"; gene_id "MI39_12125";
MI39-1	CDS	1499731	1500385	+	0	transcript_id "MI39_11060.t1"; gene_id "MI39_11060";
MI39-1	gene	1499731	1502147	+	.	MI39_11060
MI39-1	start_codon	1499731	1499733	+	0	transcript_id "MI39_11060.t1"; gene_id "MI39_11060";
MI39-1	transcript	1499731	1502147	+	.	MI39_11060.t1
MI39-1	stop_codon	1502145	1502147	+	0	transcript_id "MI39_11060.t1"; gene_id "MI39_11060";
MI39-1	CDS	1503255	1503335	+	0	transcript_id "MI39_11061.t1"; gene_id "MI39_11061";
MI39-1	gene	1503255	1506080	+	.	MI39_11061
MI39-1	start_codon	1503255	1503257	+	0	transcript_id "MI39_11061.t1"; gene_id "MI39_11061";
MI39-1	transcript	1503255	1506080	+	.	MI39_11061.t1
MI39-1	gene	1503485	1506080	+	.	MI39_2059
MI39-1	intron	1503485	1503529	+	.	transcript_id "MI39_2059.t1"; gene_id "MI39_2059";
MI39-1	transcript	1503485	1506080	+	.	MI39_2059.t1
MI39-1	stop_codon	1506078	1506080	+	0	transcript_id "MI39_2059.t1"; gene_id "MI39_2059";
MI39-1	stop_codon	1506078	1506080	+	0	transcript_id "MI39_11061.t1"; gene_id "MI39_11061";
MI39-1	CDS	1508375	1508398	+	0	transcript_id "MI39_1740.t1"; gene_id "MI39_1740";
MI39-1	gene	1508375	1510393	+	.	MI39_1740
MI39-1	start_codon	1508375	1508377	+	0	transcript_id "MI39_1740.t1"; gene_id "MI39_1740";
MI39-1	transcript	1508375	1510393	+	.	MI39_1740.t1
MI39-1	stop_codon	1510391	1510393	+	0	transcript_id "MI39_1740.t1"; gene_id "MI39_1740";
MI39-1	CDS	1510932	1514096	+	0	transcript_id "MI39_1741.t1"; gene_id "MI39_1741";
MI39-1	gene	1510932	1514467	+	.	MI39_1741
MI39-1	start_codon	1510932	1510934	+	0	transcript_id "MI39_1741.t1"; gene_id "MI39_1741";
MI39-1	transcript	1510932	1514467	+	.	MI39_1741.t1
MI39-1	CDS	1511239	1514096	+	2	transcript_id "MI39_14228.t1"; gene_id "MI39_14228";
MI39-1	gene	1511239	1514467	+	.	MI39_14228
MI39-1	transcript	1511239	1514467	+	.	MI39_14228.t1
MI39-1	stop_codon	1514465	1514467	+	0	transcript_id "MI39_1741.t1"; gene_id "MI39_1741";
MI39-1	stop_codon	1514465	1514467	+	0	transcript_id "MI39_14228.t1"; gene_id "MI39_14228";
MI39-1	CDS	1515813	1516035	+	0	transcript_id "MI39_1742.t1"; gene_id "MI39_1742";
MI39-1	gene	1515813	1517853	+	.	MI39_1742
MI39-1	start_codon	1515813	1515815	+	0	transcript_id "MI39_1742.t1"; gene_id "MI39_1742";
MI39-1	transcript	1515813	1517853	+	.	MI39_1742.t1
MI39-1	stop_codon	1517851	1517853	+	0	transcript_id "MI39_1742.t1"; gene_id "MI39_1742";
MI39-1	gene	1518609	1519199	-	.	MI39_1743
MI39-1	gene	1518609	1520622	-	.	MI39_14229
MI39-1	stop_codon	1518609	1518611	-	0	transcript_id "MI39_1743.t1"; gene_id "MI39_1743";
MI39-1	stop_codon	1518609	1518611	-	0	transcript_id "MI39_14229.t1"; gene_id "MI39_14229";
MI39-1	transcript	1518609	1519199	-	.	MI39_1743.t1
MI39-1	transcript	1518609	1520622	-	.	MI39_14229.t1
MI39-1	CDS	1518612	1519199	-	0	transcript_id "MI39_1743.t1"; gene_id "MI39_1743";
MI39-1	start_codon	1519197	1519199	-	0	transcript_id "MI39_1743.t1"; gene_id "MI39_1743";
MI39-1	CDS	1519972	1520553	-	0	transcript_id "MI39_10244.t1"; gene_id "MI39_10244";
MI39-1	gene	1519972	1520622	-	.	MI39_10244
MI39-1	transcript	1519972	1520622	-	.	MI39_10244.t1
MI39-1	CDS	1520608	1520622	-	0	transcript_id "MI39_10244.t1"; gene_id "MI39_10244";
MI39-1	CDS	1520608	1520622	-	0	transcript_id "MI39_14229.t1"; gene_id "MI39_14229";
MI39-1	start_codon	1520620	1520622	-	0	transcript_id "MI39_10244.t1"; gene_id "MI39_10244";
MI39-1	start_codon	1520620	1520622	-	0	transcript_id "MI39_14229.t1"; gene_id "MI39_14229";
MI39-1	CDS	1522263	1522655	+	0	transcript_id "MI39_14230.t1"; gene_id "MI39_14230";
MI39-1	CDS	1522263	1522813	+	0	transcript_id "MI39_2110.t1"; gene_id "MI39_2110";
MI39-1	gene	1522263	1522754	+	.	MI39_14230
MI39-1	gene	1522263	1523493	+	.	MI39_2110
MI39-1	start_codon	1522263	1522265	+	0	transcript_id "MI39_2110.t1"; gene_id "MI39_2110";
MI39-1	start_codon	1522263	1522265	+	0	transcript_id "MI39_14230.t1"; gene_id "MI39_14230";
MI39-1	transcript	1522263	1522754	+	.	MI39_14230.t1
MI39-1	transcript	1522263	1523493	+	.	MI39_2110.t1
MI39-1	intron	1522656	1522754	+	.	transcript_id "MI39_14230.t1"; gene_id "MI39_14230";
MI39-1	stop_codon	1523491	1523493	+	0	transcript_id "MI39_2110.t1"; gene_id "MI39_2110";
MI39-1	gene	1524965	1526635	-	.	MI39_10245
MI39-1	gene	1524965	1526635	-	.	MI39_2111
MI39-1	stop_codon	1524965	1524967	-	0	transcript_id "MI39_2111.t1"; gene_id "MI39_2111";
MI39-1	stop_codon	1524965	1524967	-	0	transcript_id "MI39_10245.t1"; gene_id "MI39_10245";
MI39-1	transcript	1524965	1526635	-	.	MI39_10245.t1
MI39-1	transcript	1524965	1526635	-	.	MI39_2111.t1
MI39-1	CDS	1526143	1526635	-	0	transcript_id "MI39_10245.t1"; gene_id "MI39_10245";
MI39-1	CDS	1526605	1526635	-	0	transcript_id "MI39_2111.t1"; gene_id "MI39_2111";
MI39-1	start_codon	1526633	1526635	-	0	transcript_id "MI39_2111.t1"; gene_id "MI39_2111";
MI39-1	start_codon	1526633	1526635	-	0	transcript_id "MI39_10245.t1"; gene_id "MI39_10245";
MI39-1	gene	1527139	1530563	-	.	MI39_2112
MI39-1	stop_codon	1527139	1527141	-	0	transcript_id "MI39_2112.t1"; gene_id "MI39_2112";
MI39-1	transcript	1527139	1530563	-	.	MI39_2112.t1
MI39-1	CDS	1530171	1530563	-	0	transcript_id "MI39_2112.t1"; gene_id "MI39_2112";
MI39-1	start_codon	1530561	1530563	-	0	transcript_id "MI39_2112.t1"; gene_id "MI39_2112";
MI39-1	gene	1544255	1546762	-	.	MI39_1728
MI39-1	stop_codon	1544255	1544257	-	0	transcript_id "MI39_1728.t1"; gene_id "MI39_1728";
MI39-1	transcript	1544255	1546762	-	.	MI39_1728.t1
MI39-1	CDS	1545498	1545955	-	2	transcript_id "MI39_9250.t1"; gene_id "MI39_9250";
MI39-1	gene	1545498	1546762	-	.	MI39_9250
MI39-1	transcript	1545498	1546762	-	.	MI39_9250.t1
MI39-1	CDS	1546643	1546762	-	0	transcript_id "MI39_1728.t1"; gene_id "MI39_1728";
MI39-1	CDS	1546643	1546762	-	0	transcript_id "MI39_9250.t1"; gene_id "MI39_9250";
MI39-1	start_codon	1546760	1546762	-	0	transcript_id "MI39_1728.t1"; gene_id "MI39_1728";
MI39-1	start_codon	1546760	1546762	-	0	transcript_id "MI39_9250.t1"; gene_id "MI39_9250";
MI39-1	CDS	1550491	1550601	+	0	transcript_id "MI39_1729.t1"; gene_id "MI39_1729";
MI39-1	CDS	1550491	1550601	+	0	transcript_id "MI39_9251.t1"; gene_id "MI39_9251";
MI39-1	gene	1550491	1551762	+	.	MI39_1729
MI39-1	gene	1550491	1552228	+	.	MI39_9251
MI39-1	start_codon	1550491	1550493	+	0	transcript_id "MI39_1729.t1"; gene_id "MI39_1729";
MI39-1	start_codon	1550491	1550493	+	0	transcript_id "MI39_9251.t1"; gene_id "MI39_9251";
MI39-1	transcript	1550491	1551762	+	.	MI39_1729.t1
MI39-1	transcript	1550491	1552228	+	.	MI39_9251.t1
MI39-1	CDS	1550912	1551102	-	0	transcript_id "MI39_11744.t1"; gene_id "MI39_11744";
MI39-1	gene	1550912	1562093	-	.	MI39_11744
MI39-1	transcript	1550912	1562093	-	.	MI39_11744.t1
MI39-1	CDS	1551186	1551762	+	2	transcript_id "MI39_1729.t1"; gene_id "MI39_1729";
MI39-1	stop_codon	1552226	1552228	+	0	transcript_id "MI39_9251.t1"; gene_id "MI39_9251";
MI39-1	CDS	1554156	1554384	+	0	transcript_id "MI39_9252.t1"; gene_id "MI39_9252";
MI39-1	gene	1554156	1555226	+	.	MI39_9252
MI39-1	start_codon	1554156	1554158	+	0	transcript_id "MI39_9252.t1"; gene_id "MI39_9252";
MI39-1	transcript	1554156	1555226	+	.	MI39_9252.t1
MI39-1	CDS	1554831	1555117	+	0	transcript_id "MI39_12892.t1"; gene_id "MI39_12892";
MI39-1	gene	1554831	1555226	+	.	MI39_12892
MI39-1	transcript	1554831	1555226	+	.	MI39_12892.t1
[truncated: 67,219 more rows]
